# Supplementary material for: 2,4-Dichloro-6-((1R)-1-{[(R)-(2-chloro­phen­yl)(cyclo­pent­yl)meth­yl]amino}eth­yl)phenol
Source: Acta Crystallogr Sect E Struct Rep Online. 2009 Oct 17;65(Pt 11):o2759. doi: 10.1107/S1600536809041403 (PMC2971355; doi:10.1107/S1600536809041403)
Supplement: Supplementary file 2 [file e-65-o2759-Isup2.hkl]

# 
# h,k,l, Fc-squared, Fo-squared, sigma(Fo-squared) and status flag 
# 
data_I 
_shelx_title ' 1 in P2(1)2(1)2(1)' 
_shelx_refln_list_code          4 
_shelx_F_calc_maximum      193.06 
_exptl_crystal_F_000       832.00 
_reflns_d_resolution_high  0.8394 
 
loop_ 
 _symmetry_equiv_pos_as_xyz 
 'x, y, z' 
 '-x+1/2, -y, z+1/2' 
 '-x, y+1/2, -z+1/2' 
 'x+1/2, -y+1/2, -z' 
 
_cell_length_a     8.4132 
_cell_length_b    13.6767 
_cell_length_c    17.0018 
_cell_angle_alpha  90.000 
_cell_angle_beta   90.000 
_cell_angle_gamma  90.000 
 
_shelx_F_squared_multiplier     1.000 
 
loop_ 
 _refln_index_h 
 _refln_index_k 
 _refln_index_l 
 _refln_F_squared_calc 
 _refln_F_squared_meas 
 _refln_F_squared_sigma 
 _refln_observed_status 
   2   0   0     5992.73     5957.40     91.26 o 
   4   0   0     1186.76     1214.30     24.83 o 
   6   0   0      270.50      279.93      6.63 o 
   8   0   0      973.75      985.37     19.24 o 
   1   1   0      883.72      923.92     12.83 o 
   2   1   0     1927.64     1820.24     17.64 o 
   3   1   0      701.88      601.81     12.64 o 
   4   1   0     1944.52     1920.51     17.43 o 
   5   1   0       38.26       24.23      1.93 o 
   6   1   0        1.33        3.08      1.40 o 
   7   1   0       22.90       23.90      2.25 o 
   8   1   0       84.77       87.08      4.81 o 
   9   1   0       19.62       12.13      3.75 o 
  10   1   0        1.68        2.97      4.38 o 
   0   2   0     3709.97     3770.76     58.32 o 
   1   2   0     4860.16     4854.81     75.04 o 
   2   2   0    37273.03    35567.11    348.60 o 
   3   2   0      354.52      370.59      5.63 o 
   4   2   0     1048.97     1185.69     11.96 o 
   5   2   0       35.02       26.71      1.92 o 
   6   2   0       17.26       14.95      1.95 o 
   7   2   0      251.62      247.88      6.29 o 
   8   2   0      197.18      207.29     14.57 o 
   9   2   0        4.55        0.19      6.15 o 
   1   3   0      693.15      689.02      6.85 o 
   2   3   0     1858.30     1876.72     18.36 o 
   3   3   0     2465.51     2325.68     17.07 o 
   4   3   0      412.54      517.40      6.97 o 
   5   3   0       40.93       52.13      3.68 o 
   6   3   0        9.66        7.34      1.65 o 
   7   3   0       18.56       20.79      2.91 o 
   8   3   0       66.95       49.64      4.19 o 
   9   3   0        1.45        2.03      3.31 o 
   0   4   0       39.08       29.79      2.24 o 
   1   4   0      115.01      109.12      3.85 o 
   2   4   0      300.30      299.72      4.05 o 
   3   4   0       19.01       45.62      2.07 o 
   4   4   0      497.13      515.70      5.60 o 
   5   4   0       27.35       24.32      1.50 o 
   6   4   0       83.21       76.33      3.84 o 
   7   4   0        3.00        0.58      4.51 o 
   8   4   0        9.70        8.98      2.90 o 
   9   4   0        0.29       -3.62      3.21 o 
   1   5   0      151.33      175.08      3.24 o 
   2   5   0       54.48       95.90      3.67 o 
   3   5   0      346.30      361.85      4.35 o 
   4   5   0     1136.38     1127.74     10.36 o 
   5   5   0      174.69      139.77      4.59 o 
   6   5   0       20.10       11.43      3.29 o 
   7   5   0       19.60       21.49      4.01 o 
   8   5   0       89.83       86.98      9.76 o 
   9   5   0        1.45        4.72      3.75 o 
   0   6   0     1662.69     1913.22     24.88 o 
   1   6   0        5.48        5.00      1.00 o 
   2   6   0      581.75      558.97      7.93 o 
   3   6   0      681.37      685.48     10.79 o 
   4   6   0      739.06      831.74     11.76 o 
   5   6   0       48.16       34.22      2.98 o 
   6   6   0      171.08      200.26      8.37 o 
   7   6   0        1.24       -1.88      2.99 o 
   8   6   0        2.81        7.57      3.79 o 
   9   6   0       44.74       51.54      6.34 o 
   1   7   0     3401.83     3282.41     28.41 o 
   2   7   0      955.99      989.30     10.87 o 
   3   7   0       27.79       32.04      2.78 o 
   4   7   0       10.65       15.34      2.82 o 
   5   7   0       29.29       26.42      3.43 o 
   6   7   0        3.27        2.42      3.03 o 
   7   7   0       30.50       30.09      9.79 o 
   8   7   0       24.22       30.57      6.33 o 
   9   7   0        2.17       -1.71      3.59 o 
   0   8   0      478.99      529.15     10.79 o 
   1   8   0      208.47      205.94      4.47 o 
   2   8   0      245.48      234.08     10.56 o 
   3   8   0      205.30      194.31      6.04 o 
   4   8   0     1202.33     1213.68     17.41 o 
   5   8   0      375.38      381.60      9.18 o 
   6   8   0      177.02      184.57      8.80 o 
   7   8   0        8.02        8.50      3.88 o 
   8   8   0       22.67       33.00      5.41 o 
   1   9   0      640.64      697.65      9.50 o 
   2   9   0      300.14      323.24      7.96 o 
   3   9   0      206.51      183.95      7.09 o 
   4   9   0       71.58       73.86      4.50 o 
   5   9   0        0.20        1.50      2.03 o 
   6   9   0        0.19       -1.88      3.14 o 
   7   9   0       40.72       46.38      6.46 o 
   8   9   0        0.12        0.20      5.29 o 
   0  10   0       62.66       65.67     10.73 o 
   1  10   0      257.32      286.32      7.66 o 
   2  10   0      156.99      167.89      6.23 o 
   3  10   0      451.80      451.77     12.58 o 
   4  10   0       14.66       15.33      3.73 o 
   5  10   0       17.46       19.47      6.68 o 
   6  10   0       70.18       73.56      6.77 o 
   7  10   0       38.90       26.30      5.25 o 
   1  11   0       86.46      112.73      5.43 o 
   2  11   0       82.89       86.93      6.08 o 
   3  11   0        4.51       -1.51      2.23 o 
   4  11   0      117.64      108.67      7.94 o 
   5  11   0       37.49       38.65      5.40 o 
   6  11   0       88.31       86.04      7.50 o 
   7  11   0        0.53       -2.59      3.35 o 
   0  12   0       54.27       65.74      9.23 o 
   1  12   0       42.14       40.29      4.29 o 
   2  12   0       29.24       14.67      3.42 o 
   3  12   0      151.18      175.89      7.16 o 
   4  12   0       75.45       68.43      5.40 o 
   5  12   0       12.12       10.18      4.15 o 
   6  12   0        4.44        8.02      4.60 o 
   1  13   0      127.40      138.02      8.93 o 
   2  13   0      224.09      202.80      8.83 o 
   3  13   0       98.69       82.95     10.38 o 
   4  13   0       23.89       26.85      6.17 o 
   5  13   0       55.55       67.16      7.11 o 
   6  13   0        0.02       -1.62      3.99 o 
   0  14   0        1.53       -7.64      5.39 o 
   1  14   0        0.47       -5.79      3.95 o 
   2  14   0        0.35       -0.50      4.31 o 
   3  14   0       25.00       34.90      6.17 o 
   4  14   0        8.82       12.27      4.76 o 
   5  14   0       41.24       53.31     12.20 o 
   1  15   0       12.59       16.42      5.64 o 
   2  15   0       25.79       39.95      8.18 o 
   3  15   0      113.37      130.66     15.38 o 
   0  16   0        3.36       -2.50      5.90 o 
   1  16   0        5.43       15.32      6.27 o 
   1   0   1      293.77      268.34      4.20 o 
   2   0   1    26736.63    27254.88    350.57 o 
   3   0   1      386.39      395.04     10.11 o 
   4   0   1      562.37      572.03      8.55 o 
   5   0   1       41.31       51.65      2.45 o 
   6   0   1      387.78      364.64      5.87 o 
   7   0   1       65.14       74.60      3.22 o 
   8   0   1        3.68        1.95      2.05 o 
   9   0   1       19.60       20.60      5.34 o 
  -9   1   1       19.65        7.44      6.61 o 
  -8   1   1       10.62        8.84      2.50 o 
  -7   1   1      118.02      113.94      3.70 o 
  -6   1   1      880.37      885.99     10.00 o 
  -5   1   1     1071.09     1107.13     12.73 o 
  -4   1   1     2431.14     2313.80     23.65 o 
  -3   1   1      264.10      258.96      7.73 o 
  -2   1   1     5137.70     5281.85     57.84 o 
   0   1   1      382.03      445.16      5.72 o 
   1   1   1      595.89      606.64      6.32 o 
   2   1   1     5147.16     5319.22     46.41 o 
   3   1   1      263.10      243.53      4.48 o 
   4   1   1     2409.33     2313.28     23.52 o 
   5   1   1     1058.14     1093.49     12.22 o 
   6   1   1      881.17      893.01     11.29 o 
   7   1   1      121.35      121.60      3.88 o 
   8   1   1       11.49       13.16      2.50 o 
   9   1   1       19.55       14.36      3.06 o 
  -9   2   1       22.14       21.49      4.34 o 
  -8   2   1       25.00       33.08      5.01 o 
  -7   2   1      151.79      159.45      4.32 o 
  -6   2   1      262.84      258.95      4.91 o 
  -5   2   1       17.85       17.38      1.72 o 
  -4   2   1     1176.15     1189.20     11.87 o 
  -3   2   1       38.25       35.98      2.32 o 
  -2   2   1     3327.90     3441.85     40.13 o 
  -1   2   1    14560.54    14679.76    214.81 o 
   0   2   1      738.74      755.30      9.39 o 
   1   2   1    14500.46    14302.29    202.22 o 
   2   2   1     3443.47     3546.28     22.37 o 
   3   2   1       41.68       35.61      1.57 o 
   4   2   1     1157.97     1175.48     12.03 o 
   5   2   1       17.48       17.15      1.76 o 
   6   2   1      253.54      236.51      5.32 o 
   7   2   1      157.25      171.05      5.92 o 
   8   2   1       25.74       29.38      3.00 o 
   9   2   1       22.57       26.47      4.60 o 
  -9   3   1        0.87        1.03      4.43 o 
  -8   3   1      215.55      190.44      8.74 o 
  -7   3   1       11.23       12.85      2.71 o 
  -6   3   1      127.08      126.92      3.88 o 
  -5   3   1       86.59       76.52      3.43 o 
  -4   3   1     1567.19     1593.58     18.88 o 
  -3   3   1     1165.54     1146.03     18.45 o 
  -2   3   1     2230.39     2319.17     22.86 o 
  -1   3   1     6845.71     6816.76     85.32 o 
   0   3   1     7740.56     7675.24     66.32 o 
   1   3   1     6833.75     6945.20     52.95 o 
   2   3   1     2208.37     2315.48     17.22 o 
   3   3   1     1135.86     1118.46      8.75 o 
   4   3   1     1536.30     1567.35     15.96 o 
   5   3   1       93.46       91.76      3.06 o 
   6   3   1      130.45      128.61      3.94 o 
   7   3   1       10.01       10.15      2.46 o 
   8   3   1      212.85      204.70      8.72 o 
   9   3   1        0.87        0.65      3.18 o 
  -9   4   1       18.46       14.00      4.54 o 
  -8   4   1       35.36       36.63      5.10 o 
  -7   4   1      127.24      122.08      8.97 o 
  -6   4   1      210.43      203.98      7.69 o 
  -5   4   1       11.81       17.00      2.09 o 
  -4   4   1     1859.57     1716.26     18.79 o 
  -3   4   1     2194.24     2193.51     20.05 o 
  -2   4   1     2766.34     2687.28     26.75 o 
  -1   4   1     1474.95     1439.34     18.70 o 
   0   4   1    11863.33    11993.78     90.47 o 
   1   4   1     1499.50     1479.11     23.35 o 
   2   4   1     2790.92     2695.02     22.74 o 
   3   4   1     2166.01     2193.02     17.13 o 
   4   4   1     1891.26     1713.41     16.08 o 
   5   4   1       12.32       15.48      1.25 o 
   6   4   1      210.11      208.74      6.04 o 
   7   4   1      129.24      124.97      6.81 o 
   8   4   1       34.29       41.95      5.07 o 
   9   4   1       18.47       19.01      5.10 o 
  -9   5   1        0.64       -0.50      3.45 o 
  -8   5   1       26.62       22.24      3.68 o 
  -7   5   1       36.36       43.81      5.56 o 
  -6   5   1      200.29      197.53     12.89 o 
  -5   5   1       36.33       42.90      4.07 o 
  -4   5   1     1251.29     1299.41     15.59 o 
  -3   5   1     1015.24      989.70     12.98 o 
  -2   5   1      878.02      930.76     12.18 o 
  -1   5   1     1838.34     1974.67     17.34 o 
   0   5   1     3718.61     3681.54     30.15 o 
   1   5   1     1810.31     1931.53     17.40 o 
   2   5   1      906.64      959.59      9.97 o 
   3   5   1     1009.35      989.37      9.24 o 
   4   5   1     1259.04     1328.67     11.95 o 
   5   5   1       37.09       40.07      3.16 o 
   6   5   1      197.69      188.65      7.95 o 
   7   5   1       36.76       45.62      4.91 o 
   8   5   1       26.88       27.49      4.63 o 
   9   5   1        0.62        1.04      8.16 o 
  -9   6   1       11.68       14.62      4.75 o 
  -8   6   1       67.74       68.24      5.25 o 
  -7   6   1       26.65       24.30      4.36 o 
  -6   6   1       43.11       30.49      4.21 o 
  -5   6   1      255.72      248.05      6.66 o 
  -4   6   1      572.65      552.41      9.64 o 
  -3   6   1      212.37      197.16      7.95 o 
  -2   6   1     2182.88     2183.43     23.81 o 
  -1   6   1      399.39      431.05      6.65 o 
   0   6   1     1492.06     1529.50     14.74 o 
   1   6   1      386.37      405.23      5.87 o 
   2   6   1     2186.30     2177.25     23.69 o 
   3   6   1      198.12      181.55      6.72 o 
   4   6   1      563.42      537.75      7.95 o 
   5   6   1      252.56      242.56      6.69 o 
   6   6   1       44.01       42.13      4.73 o 
   7   6   1       25.89       24.70      4.39 o 
   8   6   1       69.66       70.72      7.29 o 
   9   6   1       11.22        9.18      4.43 o 
  -9   7   1        6.51       10.68      4.30 o 
  -8   7   1       45.68       38.50      6.93 o 
  -7   7   1       34.26       44.77      5.26 o 
  -6   7   1       73.91       61.23      5.55 o 
  -5   7   1       62.10       64.77      3.92 o 
  -4   7   1       74.82       67.90      3.77 o 
  -3   7   1       22.75       22.37      2.46 o 
  -2   7   1     1080.06     1119.31     15.01 o 
  -1   7   1      228.77      196.32      4.14 o 
   0   7   1     3068.48     2891.34     25.51 o 
   1   7   1      235.54      206.90      7.19 o 
   2   7   1     1068.38     1091.59     11.91 o 
   3   7   1       25.81       23.44      2.47 o 
   4   7   1       77.04       75.22      4.06 o 
   5   7   1       60.86       63.09      4.07 o 
   6   7   1       71.68       62.82      6.39 o 
   7   7   1       34.35       31.71      4.88 o 
   8   7   1       47.30       44.96      5.89 o 
   9   7   1        6.21       -0.71      3.83 o 
  -8   8   1        4.61       -3.79      3.25 o 
  -7   8   1       27.46       23.78      7.98 o 
  -6   8   1       11.38       10.09      5.00 o 
  -5   8   1      154.35      147.35      7.69 o 
  -4   8   1      125.15      108.15      4.86 o 
  -3   8   1      166.09      158.81      5.48 o 
  -2   8   1      337.21      332.96      9.36 o 
  -1   8   1      135.54      127.56      3.54 o 
   0   8   1        0.60        3.16      1.30 o 
   1   8   1      132.04      126.34      3.65 o 
   2   8   1      329.58      310.44      7.02 o 
   3   8   1      170.51      162.17      5.54 o 
   4   8   1      120.44      107.03      5.05 o 
   5   8   1      151.82      147.05      5.97 o 
   6   8   1       11.42        6.76      3.29 o 
   7   8   1       26.76       23.16      5.00 o 
   8   8   1        4.48        1.65      3.88 o 
  -8   9   1       28.80       36.73      5.93 o 
  -7   9   1        7.12        2.66      3.56 o 
  -6   9   1       42.40       42.18      5.39 o 
  -5   9   1      100.63      110.14      8.74 o 
  -4   9   1      165.48      171.75      6.36 o 
  -3   9   1      115.47       96.29      6.61 o 
  -2   9   1      360.75      360.73      8.44 o 
  -1   9   1        8.82        8.15      1.56 o 
   0   9   1      730.12      690.88      9.55 o 
   1   9   1        7.67        5.52      1.55 o 
   2   9   1      361.20      350.29      8.30 o 
   3   9   1      117.45      100.92      5.67 o 
   4   9   1      163.89      177.25      6.89 o 
   5   9   1       99.95      108.70      5.52 o 
   6   9   1       44.48       43.77      5.39 o 
   7   9   1        7.97        7.02      4.14 o 
   8   9   1       27.82       22.64      8.43 o 
  -7  10   1       11.93        1.71      3.54 o 
  -6  10   1       54.66       50.80      6.00 o 
  -5  10   1       16.88       20.31      4.19 o 
  -4  10   1       19.65       17.81      3.15 o 
  -3  10   1      143.09      138.55      5.96 o 
  -2  10   1      145.31      132.17      5.65 o 
  -1  10   1       77.80       74.85      4.39 o 
   0  10   1       86.24       67.65      3.26 o 
   1  10   1       76.56       75.86      4.44 o 
   2  10   1      143.13      128.78      5.49 o 
   3  10   1      138.61      135.72      5.97 o 
   4  10   1       17.71       23.47      3.35 o 
   5  10   1       15.83       17.21      3.17 o 
   6  10   1       55.98       59.62      6.17 o 
   7  10   1       11.85        7.04      4.17 o 
  -7  11   1       11.31       12.39      4.85 o 
  -6  11   1       16.47        4.17      4.78 o 
  -5  11   1       82.78       78.72      6.70 o 
  -4  11   1       57.20       51.42      4.42 o 
  -3  11   1      186.95      197.46      7.25 o 
  -2  11   1      330.18      309.42      8.79 o 
  -1  11   1      298.94      286.72      8.24 o 
   0  11   1        8.67        8.77      2.74 o 
   1  11   1      299.57      283.50     12.17 o 
   2  11   1      325.71      299.59      8.59 o 
   3  11   1      184.42      182.49      6.96 o 
   4  11   1       58.58       51.71      5.05 o 
   5  11   1       86.74       89.35      5.53 o 
   6  11   1       16.62        9.40      4.26 o 
   7  11   1       11.04        8.35      4.57 o 
  -6  12   1       28.23       34.80      5.88 o 
  -5  12   1        0.96        0.46      3.63 o 
  -4  12   1       50.11       55.14      4.80 o 
  -3  12   1       12.52       12.36      3.15 o 
  -2  12   1       58.64       59.64      4.64 o 
  -1  12   1      340.64      329.56      9.19 o 
   0  12   1       81.97       88.98      7.17 o 
   1  12   1      343.23      340.77      9.08 o 
   2  12   1       57.57       52.35      4.43 o 
   3  12   1       12.40       12.51      4.22 o 
   4  12   1       51.47       58.36      4.95 o 
   5  12   1        0.74        1.32      3.47 o 
   6  12   1       28.42       36.16     11.64 o 
  -6  13   1       18.85       18.93      5.33 o 
  -5  13   1       73.44       63.22      8.09 o 
  -4  13   1       71.86       69.45      9.97 o 
  -3  13   1       56.14       55.79      9.42 o 
  -2  13   1        3.03        0.69      3.26 o 
  -1  13   1      179.26      161.41      9.56 o 
   0  13   1      433.49      408.67     14.15 o 
   1  13   1      184.25      175.77      9.94 o 
   2  13   1        3.89        8.73      3.33 o 
   3  13   1       61.42       54.51      4.91 o 
   4  13   1       69.37       71.04      5.53 o 
   5  13   1       71.39       70.10      7.00 o 
   6  13   1       19.27        7.53      4.50 o 
  -5  14   1        1.00        5.00      4.27 o 
  -4  14   1       20.58       26.79      5.36 o 
  -3  14   1       35.53       39.79      6.30 o 
  -2  14   1       25.18       30.78      5.85 o 
  -1  14   1      199.40      199.86     10.72 o 
   0  14   1       12.38       12.37      5.16 o 
   1  14   1      198.30      202.81     11.06 o 
   2  14   1       25.04       37.34      6.34 o 
   3  14   1       36.03       43.52      6.70 o 
   4  14   1       20.74       31.60      4.52 o 
   5  14   1        1.04        5.57      4.34 o 
  -3  15   1      139.00      131.11     10.70 o 
  -2  15   1       61.91       60.64      7.56 o 
  -1  15   1       48.34       60.70      7.69 o 
   0  15   1       17.51       26.79     10.86 o 
   1  15   1       47.73       64.78     12.36 o 
   2  15   1       64.68       68.15      8.01 o 
   3  15   1      138.51      138.29     10.07 o 
  -1  16   1       66.02       84.34     11.22 o 
   0  16   1        2.55       -0.53      4.98 o 
   1  16   1       66.89       80.66      9.03 o 
   0   0   2    14576.28    14262.78    215.64 o 
   1   0   2      778.97      804.56      8.32 o 
   2   0   2     2410.86     2526.94     30.23 o 
   3   0   2     1822.26     1853.18     18.96 o 
   4   0   2     1801.52     1749.31     16.17 o 
   5   0   2      114.82      152.75      3.82 o 
   6   0   2      159.74      186.33      4.63 o 
   7   0   2       47.95       59.59      3.31 o 
   8   0   2        5.57        3.10      1.86 o 
   9   0   2        5.01        6.77      4.81 o 
  -9   1   2        3.74        7.28      4.52 o 
  -8   1   2       74.33       82.20      4.02 o 
  -7   1   2      142.58      132.10      4.97 o 
  -6   1   2       75.73       77.24      2.89 o 
  -5   1   2      506.23      481.31      7.12 o 
  -4   1   2     1217.19     1297.73     12.87 o 
  -3   1   2     3855.97     3957.01     31.71 o 
  -2   1   2     6480.65     6516.06     95.32 o 
  -1   1   2      284.79      283.14      7.02 o 
   0   1   2        2.93       -1.09      0.72 o 
   1   1   2      286.58      265.84      3.60 o 
   2   1   2     6412.77     6534.08     44.03 o 
   3   1   2     3833.17     3980.00     36.49 o 
   4   1   2     1220.08     1263.62     14.87 o 
   5   1   2      491.51      469.53      8.28 o 
   6   1   2       75.83       74.65      2.83 o 
   7   1   2      144.04      140.91      4.65 o 
   8   1   2       73.23       73.40      3.96 o 
   9   1   2        3.55        2.59      2.55 o 
  -9   2   2        0.80        0.09      3.03 o 
  -8   2   2      109.29      109.44      7.64 o 
  -7   2   2      173.42      175.39      5.09 o 
  -6   2   2      282.37      276.08      5.68 o 
  -5   2   2      368.07      357.54      5.33 o 
  -4   2   2      286.52      282.89      9.33 o 
  -3   2   2     1859.91     1856.24     33.99 o 
  -2   2   2        1.58        3.32      1.23 o 
  -1   2   2      343.20      314.86     10.53 o 
   0   2   2     1126.11     1171.49     11.33 o 
   1   2   2      318.95      312.49      3.29 o 
   2   2   2        0.98        4.02      1.18 o 
   3   2   2     1842.57     1810.03     13.02 o 
   4   2   2      275.97      271.50      3.76 o 
   5   2   2      355.38      338.94      6.29 o 
   6   2   2      288.17      273.24      6.85 o 
   7   2   2      173.12      169.79      5.98 o 
   8   2   2      110.21      108.02      5.33 o 
   9   2   2        0.78       -2.56      2.91 o 
  -9   3   2       33.41       35.47      5.12 o 
  -8   3   2       66.48       59.13      5.69 o 
  -7   3   2       71.05       63.22      4.19 o 
  -6   3   2      197.05      210.35      5.06 o 
  -5   3   2      903.04      943.59     11.13 o 
  -4   3   2     3865.89     4017.00     38.35 o 
  -3   3   2     1116.64     1142.92     13.23 o 
  -2   3   2     7773.65     7606.53    178.12 o 
  -1   3   2     6694.50     6604.65     73.14 o 
   0   3   2     3113.31     3042.83     24.42 o 
   1   3   2     6745.94     6720.03     51.44 o 
   2   3   2     7883.45     7674.45     52.13 o 
   3   3   2     1152.38     1172.91      9.21 o 
   4   3   2     3799.33     3922.12     26.23 o 
   5   3   2      910.96      935.84      8.64 o 
   6   3   2      185.91      193.12      4.18 o 
   7   3   2       71.17       75.05      4.36 o 
   8   3   2       69.88       69.77      5.80 o 
   9   3   2       32.50       29.96      4.84 o 
  -9   4   2       16.50       14.92      4.25 o 
  -8   4   2       17.70       19.04      4.34 o 
  -7   4   2       66.26       61.40      4.31 o 
  -6   4   2       18.00       23.10      2.93 o 
  -5   4   2      997.35     1002.49     13.19 o 
  -4   4   2      294.41      289.92      7.29 o 
  -3   4   2     1085.10     1103.13     14.14 o 
  -2   4   2      155.91      154.75      5.18 o 
  -1   4   2     1775.79     1642.99     17.36 o 
   0   4   2     1294.22     1195.24     11.24 o 
   1   4   2     1771.47     1637.20     11.51 o 
   2   4   2      158.88      163.64      2.89 o 
   3   4   2     1099.40     1128.98     10.24 o 
   4   4   2      290.66      290.15      4.13 o 
   5   4   2      996.44      995.55     11.50 o 
   6   4   2       17.13       11.88      2.33 o 
   7   4   2       61.48       63.72      4.13 o 
   8   4   2       15.89       12.88      4.08 o 
   9   4   2       16.18       11.77      4.27 o 
  -9   5   2      176.59      201.03     10.28 o 
  -8   5   2       92.42       96.54      7.24 o 
  -7   5   2       21.90       16.17      3.11 o 
  -6   5   2      976.17      969.07     18.72 o 
  -5   5   2       15.82       20.40      3.27 o 
  -4   5   2      481.18      514.39     23.89 o 
  -3   5   2     1419.81     1365.92     16.37 o 
  -2   5   2      317.36      276.60      9.49 o 
  -1   5   2      772.03      846.13      8.86 o 
   0   5   2     3176.82     3213.85     26.77 o 
   1   5   2      781.68      853.07      9.21 o 
   2   5   2      306.29      289.30      4.67 o 
   3   5   2     1418.10     1370.16     13.30 o 
   4   5   2      517.42      528.79      8.21 o 
   5   5   2       15.36       21.43      3.38 o 
   6   5   2      984.42      981.22     15.03 o 
   7   5   2       19.18       14.39      3.72 o 
   8   5   2       90.30       92.11      6.82 o 
   9   5   2      179.33      210.20     10.14 o 
  -9   6   2        1.00       -1.75      3.51 o 
  -8   6   2       46.38       49.18      5.95 o 
  -7   6   2      123.54      136.87     10.64 o 
  -6   6   2       59.10       60.12      5.28 o 
  -5   6   2      115.44      105.61      5.98 o 
  -4   6   2      361.34      346.88      7.34 o 
  -3   6   2      490.17      528.36     10.98 o 
  -2   6   2      150.80      147.66      4.89 o 
  -1   6   2      435.53      499.02      6.46 o 
   0   6   2     1532.92     1431.17     14.06 o 
   1   6   2      441.96      506.98     10.56 o 
   2   6   2      153.81      157.44      4.65 o 
   3   6   2      486.43      518.01      9.39 o 
   4   6   2      351.81      333.71      5.16 o 
   5   6   2      118.25       99.50      3.79 o 
   6   6   2       59.63       55.93      5.19 o 
   7   6   2      123.70      127.87     10.84 o 
   8   6   2       46.37       41.16      5.53 o 
   9   6   2        1.01       -0.36      3.79 o 
  -8   7   2      111.62      106.11      6.27 o 
  -7   7   2       17.74       17.45      5.76 o 
  -6   7   2       57.08       54.43      5.36 o 
  -5   7   2       65.03       77.88      9.86 o 
  -4   7   2      325.18      295.63      7.17 o 
  -3   7   2      307.98      337.22      7.53 o 
  -2   7   2       14.97       12.28      2.56 o 
  -1   7   2      337.50      338.21      5.41 o 
   0   7   2      202.69      215.86      4.52 o 
   1   7   2      334.46      332.31      5.67 o 
   2   7   2       14.76       13.45      1.83 o 
   3   7   2      319.79      359.69      5.95 o 
   4   7   2      329.66      306.16      7.61 o 
   5   7   2       63.88       75.98      6.50 o 
   6   7   2       58.35       55.78      5.33 o 
   7   7   2       18.75       23.32      4.50 o 
   8   7   2      112.32       88.56      9.34 o 
  -8   8   2        3.92        0.52      3.09 o 
  -7   8   2       41.17       47.52      5.75 o 
  -6   8   2       18.43       18.32      5.48 o 
  -5   8   2       29.35       35.20      4.71 o 
  -4   8   2       37.82       38.81      3.39 o 
  -3   8   2       33.17       32.35      3.05 o 
  -2   8   2      465.32      421.30     13.24 o 
  -1   8   2      307.38      280.29      5.17 o 
   0   8   2       12.21       31.36      2.14 o 
   1   8   2      303.26      275.30      5.39 o 
   2   8   2      474.02      437.25      6.91 o 
   3   8   2       31.65       31.62      3.00 o 
   4   8   2       43.69       47.76      3.63 o 
   5   8   2       27.70       34.14      3.51 o 
   6   8   2       16.68       12.12      3.86 o 
   7   8   2       42.30       36.01      5.25 o 
   8   8   2        3.84        7.44      5.16 o 
  -8   9   2        0.22       -1.47      2.91 o 
  -7   9   2      106.94       97.52      7.40 o 
  -6   9   2       77.10       66.25      6.18 o 
  -5   9   2      103.25       85.31      6.72 o 
  -4   9   2       11.41        7.37      2.64 o 
  -3   9   2      459.02      444.42      9.75 o 
  -2   9   2      510.31      483.61      9.86 o 
  -1   9   2      362.87      370.72      8.41 o 
   0   9   2      536.56      536.26      8.20 o 
   1   9   2      363.46      364.00      6.61 o 
   2   9   2      500.33      456.38      9.58 o 
   3   9   2      460.88      449.65     12.63 o 
   4   9   2       11.34        8.03      2.71 o 
   5   9   2      106.65      109.19      5.56 o 
   6   9   2       76.29       60.28      4.76 o 
   7   9   2      107.16       93.49      9.92 o 
   8   9   2        0.26        2.96      4.15 o 
  -7  10   2       11.44       10.51      4.21 o 
  -6  10   2       14.82        5.93      5.68 o 
  -5  10   2       12.07        4.49      3.40 o 
  -4  10   2      150.91      153.25      6.36 o 
  -3  10   2      555.56      528.07     11.27 o 
  -2  10   2      282.10      244.01      7.47 o 
  -1  10   2     1340.33     1306.14     18.57 o 
   0  10   2      383.56      399.99      7.28 o 
   1  10   2     1332.40     1281.89     19.44 o 
   2  10   2      281.30      247.27      7.38 o 
   3  10   2      558.74      555.23     11.51 o 
   4  10   2      157.95      154.35      7.63 o 
   5  10   2       11.24       10.97      2.94 o 
   6  10   2       15.99        4.37      5.85 o 
   7  10   2       11.16        5.67      3.87 o 
  -7  11   2        3.85       -0.51      3.94 o 
  -6  11   2        3.14        5.51      4.10 o 
  -5  11   2       24.68       36.91      5.37 o 
  -4  11   2        4.18        2.10      3.08 o 
  -3  11   2       30.62       29.95      3.74 o 
  -2  11   2      396.26      397.36      9.89 o 
  -1  11   2        7.17       13.41      2.97 o 
   0  11   2     1987.39     1900.50     24.45 o 
   1  11   2        7.53       10.81      2.76 o 
   2  11   2      410.60      395.80     11.63 o 
   3  11   2       29.34       32.83      3.74 o 
   4  11   2        4.26        1.59      2.47 o 
   5  11   2       25.55       30.85      4.01 o 
   6  11   2        2.96       -1.18      3.43 o 
   7  11   2        3.77        6.56      4.42 o 
  -6  12   2        6.45        5.01      4.13 o 
  -5  12   2       34.95       21.17      4.85 o 
  -4  12   2      180.49      163.76      9.14 o 
  -3  12   2      105.00      108.28      5.96 o 
  -2  12   2        2.34        3.92      2.62 o 
  -1  12   2      602.75      597.44     12.64 o 
   0  12   2        0.02       -1.51      3.55 o 
   1  12   2      613.29      643.15     17.07 o 
   2  12   2        1.61       -2.13      2.36 o 
   3  12   2      103.57      111.74      6.75 o 
   4  12   2      176.70      156.76      7.08 o 
   5  12   2       35.16       30.64      4.56 o 
   6  12   2        6.46       -0.12      4.02 o 
  -5  13   2       21.43       26.45      5.41 o 
  -4  13   2       63.01       76.48      8.72 o 
  -3  13   2       33.38       37.93      4.34 o 
  -2  13   2      224.13      251.47     12.01 o 
  -1  13   2       17.98       13.89      4.73 o 
   0  13   2       31.59       46.94      6.26 o 
   1  13   2       17.99       19.82      5.13 o 
   2  13   2      218.70      234.39     10.74 o 
   3  13   2       34.79       32.35      4.25 o 
   4  13   2       62.97       75.35      5.63 o 
   5  13   2       21.77       17.86      4.11 o 
  -5  14   2       19.20       14.47      4.90 o 
  -4  14   2       13.39       10.73      4.56 o 
  -3  14   2       41.32       50.80      5.08 o 
  -2  14   2       44.35       54.71     15.22 o 
  -1  14   2       51.81       64.55     10.19 o 
   0  14   2        2.54       -7.32      8.80 o 
   1  14   2       49.54       69.28      7.66 o 
   2  14   2       43.80       59.96      7.10 o 
   3  14   2       42.12       33.37      4.55 o 
   4  14   2       14.10        8.70      3.63 o 
   5  14   2       19.87        4.90      4.42 o 
  -3  15   2        1.13        5.54      6.81 o 
  -2  15   2       38.41       56.70      7.68 o 
  -1  15   2       62.83       64.69      7.87 o 
   0  15   2      103.87      146.29     10.32 o 
   1  15   2       63.05       88.13      8.66 o 
   2  15   2       36.55       46.57      7.23 o 
   3  15   2        1.32       -2.54      9.68 o 
  -1  16   2        1.99        9.56      5.66 o 
   0  16   2        5.72        6.59      5.65 o 
   1  16   2        1.81       11.47      5.80 o 
   1   0   3      601.77      589.44      7.52 o 
   2   0   3      482.13      569.72      6.36 o 
   3   0   3     5627.64     5765.90     51.76 o 
   4   0   3      456.54      558.62      7.06 o 
   5   0   3      828.97      869.52     10.21 o 
   6   0   3      399.27      392.48      8.26 o 
   7   0   3        2.35       -0.19      1.97 o 
   8   0   3        0.05        0.63      1.99 o 
   9   0   3        9.31       18.32      9.25 o 
  -9   1   3       73.02       86.29      9.52 o 
  -8   1   3        4.18       -0.44      2.84 o 
  -7   1   3        8.36        5.77      1.99 o 
  -6   1   3      295.73      292.55     10.56 o 
  -5   1   3      287.67      284.43      5.32 o 
  -4   1   3     1021.52      936.95     19.49 o 
  -3   1   3      511.10      519.22      7.30 o 
  -2   1   3     4181.50     4418.78     50.23 o 
  -1   1   3    14319.74    14361.29    104.32 o 
   0   1   3      321.61      345.01     14.39 o 
   1   1   3    14132.91    14114.39    106.82 o 
   2   1   3     4055.21     4365.93     34.06 o 
   3   1   3      508.80      504.72      5.60 o 
   4   1   3     1044.22      988.29      9.46 o 
   5   1   3      285.63      286.04      5.07 o 
   6   1   3      302.22      299.11      7.08 o 
   7   1   3        7.15        9.09      2.26 o 
   8   1   3        3.85        3.75      2.75 o 
   9   1   3       72.60       71.72      4.33 o 
  -9   2   3        9.42       14.55      4.13 o 
  -8   2   3       90.83       82.31      6.23 o 
  -7   2   3       68.92       59.38      5.21 o 
  -6   2   3        1.85        1.95      1.48 o 
  -5   2   3     1033.88     1063.61     14.19 o 
  -4   2   3       60.09       74.82      3.24 o 
  -3   2   3      765.57      866.05     11.21 o 
  -2   2   3     1916.26     1986.15     24.61 o 
  -1   2   3      787.47      637.95      7.74 o 
   0   2   3      921.16      855.42      9.37 o 
   1   2   3      766.29      627.68      6.49 o 
   2   2   3     1918.50     1996.47     15.19 o 
   3   2   3      797.82      943.39     15.09 o 
   4   2   3       63.66       75.40      2.26 o 
   5   2   3     1031.50     1041.30     10.38 o 
   6   2   3        2.11        2.73      1.22 o 
   7   2   3       68.93       75.40      3.20 o 
   8   2   3       92.08       97.84      5.23 o 
   9   2   3        8.76        9.34      2.66 o 
  -9   3   3       20.92       19.74      4.59 o 
  -8   3   3       93.27       91.70      6.69 o 
  -7   3   3      286.26      289.68     10.28 o 
  -6   3   3       94.59      106.83      4.71 o 
  -5   3   3      362.00      361.24      8.18 o 
  -4   3   3      137.22      138.71      3.42 o 
  -3   3   3     1763.49     1690.67     18.84 o 
  -2   3   3     1408.15     1377.12     15.12 o 
  -1   3   3     4270.43     4230.41     40.08 o 
   0   3   3      991.04      963.13      8.10 o 
   1   3   3     4304.14     4284.33     30.15 o 
   2   3   3     1376.85     1347.28     10.22 o 
   3   3   3     1780.66     1733.10     13.73 o 
   4   3   3      136.54      137.32      3.01 o 
   5   3   3      362.68      367.83      4.87 o 
   6   3   3      103.05      110.22      3.36 o 
   7   3   3      284.81      294.59      6.56 o 
   8   3   3       91.42       85.16      5.03 o 
   9   3   3       21.28       25.96      4.89 o 
  -9   4   3       17.50       19.52     10.03 o 
  -8   4   3       19.78       17.88      4.23 o 
  -7   4   3       16.77       22.99      4.81 o 
  -6   4   3      213.02      213.08      6.78 o 
  -5   4   3      140.80      140.74      5.13 o 
  -4   4   3     1335.94     1298.75     16.55 o 
  -3   4   3     3660.05     3593.33     34.93 o 
  -2   4   3      348.16      343.10      5.83 o 
  -1   4   3     1451.88     1427.24     15.94 o 
   0   4   3     1871.18     1863.84     14.38 o 
   1   4   3     1463.29     1476.49     11.87 o 
   2   4   3      321.07      321.11      7.51 o 
   3   4   3     3614.64     3615.13     24.33 o 
   4   4   3     1334.73     1293.00     12.96 o 
   5   4   3      134.77      138.25      3.93 o 
   6   4   3      209.46      205.97      5.11 o 
   7   4   3       16.14       19.13      2.94 o 
   8   4   3       20.48       17.46      4.18 o 
   9   4   3       17.37       14.62      4.57 o 
  -9   5   3        2.34       -2.76      3.12 o 
  -8   5   3       76.30       71.99      6.67 o 
  -7   5   3      181.77      187.25      8.68 o 
  -6   5   3      315.95      318.21      8.35 o 
  -5   5   3      322.12      317.40     14.51 o 
  -4   5   3      798.34      785.63     11.29 o 
  -3   5   3      592.00      620.88      9.44 o 
  -2   5   3      563.96      542.83      8.42 o 
  -1   5   3     2908.89     2783.98     28.45 o 
   0   5   3      807.88      781.81      8.66 o 
   1   5   3     2971.94     2866.31     25.99 o 
   2   5   3      540.10      531.71      7.11 o 
   3   5   3      600.49      623.64      7.23 o 
   4   5   3      810.93      790.76      8.80 o 
   5   5   3      328.24      330.01      6.04 o 
   6   5   3      316.52      309.30      7.90 o 
   7   5   3      179.76      183.63      8.59 o 
   8   5   3       76.90       74.49      6.54 o 
   9   5   3        2.12        2.13      3.81 o 
  -9   6   3       25.63       18.16      4.95 o 
  -8   6   3       62.81       60.51      6.42 o 
  -7   6   3      152.04      153.22      6.64 o 
  -6   6   3      181.94      181.41      6.71 o 
  -5   6   3      542.31      511.55     20.69 o 
  -4   6   3       66.16       66.09      3.76 o 
  -3   6   3      260.84      238.73      7.34 o 
  -2   6   3      679.90      602.91      9.70 o 
  -1   6   3     2394.53     2554.66     26.70 o 
   0   6   3      436.38      382.79      8.27 o 
   1   6   3     2362.38     2511.92     17.58 o 
   2   6   3      693.34      614.52      8.06 o 
   3   6   3      251.75      234.99      4.84 o 
   4   6   3       66.01       67.11      2.62 o 
   5   6   3      533.89      501.85     11.67 o 
   6   6   3      186.34      150.85      7.63 o 
   7   6   3      150.51      141.71      7.78 o 
   8   6   3       61.65       63.60      6.30 o 
   9   6   3       25.90       14.36      4.82 o 
  -8   7   3      138.89      153.90     14.21 o 
  -7   7   3       22.12       18.79      5.24 o 
  -6   7   3      178.95      175.98      8.46 o 
  -5   7   3       89.89       85.27      7.37 o 
  -4   7   3      835.43      830.84     12.84 o 
  -3   7   3        0.86        3.43      1.84 o 
  -2   7   3     2266.53     2124.61     24.09 o 
  -1   7   3      806.28      864.16      9.94 o 
   0   7   3     3894.11     3779.32     32.22 o 
   1   7   3      776.52      843.60     21.29 o 
   2   7   3     2278.93     2092.51     20.07 o 
   3   7   3        1.06        1.44      1.42 o 
   4   7   3      830.37      806.61     19.94 o 
   5   7   3       85.56       87.22      4.69 o 
   6   7   3      183.00      174.16      8.46 o 
   7   7   3       20.42       15.40      4.22 o 
   8   7   3      141.14      146.28      8.80 o 
  -8   8   3        1.09       -4.13      4.49 o 
  -7   8   3       33.66       33.68      5.52 o 
  -6   8   3       19.09       29.78      4.81 o 
  -5   8   3       91.48       99.00     11.42 o 
  -4   8   3      189.17      176.00      8.02 o 
  -3   8   3      149.85      165.09     15.03 o 
  -2   8   3      188.40      196.52      6.10 o 
  -1   8   3      450.42      452.06      6.89 o 
   0   8   3       10.98        7.34      1.45 o 
   1   8   3      451.83      467.38      7.32 o 
   2   8   3      195.36      228.85      5.06 o 
   3   8   3      151.17      155.82      7.72 o 
   4   8   3      191.98      188.11      9.36 o 
   5   8   3       93.72       90.83      8.99 o 
   6   8   3       19.25       16.16      4.17 o 
   7   8   3       34.81       33.56      5.25 o 
   8   8   3        1.02       -1.94      3.39 o 
  -8   9   3        2.49        2.03      3.21 o 
  -7   9   3       26.53       25.85      4.08 o 
  -6   9   3       43.73       44.60      5.59 o 
  -5   9   3      150.80      155.21      9.37 o 
  -4   9   3      332.78      332.55     15.49 o 
  -3   9   3       89.53       99.00      4.92 o 
  -2   9   3      328.89      326.76     13.11 o 
  -1   9   3      223.74      254.37      7.04 o 
   0   9   3      536.50      461.17      7.54 o 
   1   9   3      227.47      247.59      5.50 o 
   2   9   3      328.46      337.82      6.47 o 
   3   9   3       89.87       98.89      5.50 o 
   4   9   3      342.39      334.80      8.82 o 
   5   9   3      153.41      157.73      8.58 o 
   6   9   3       44.06       46.97      4.40 o 
   7   9   3       25.99       24.90      5.09 o 
   8   9   3        2.03        8.04      4.26 o 
  -7  10   3        6.40       -0.31      2.95 o 
  -6  10   3       57.61       60.89      6.48 o 
  -5  10   3      185.84      177.15      9.16 o 
  -4  10   3       47.64       54.55      9.14 o 
  -3  10   3      974.21      969.98     15.97 o 
  -2  10   3      158.44      141.65      6.30 o 
  -1  10   3       19.46       15.04      2.76 o 
   0  10   3      106.31      103.89      3.96 o 
   1  10   3       20.37       15.77      2.20 o 
   2  10   3      156.62      136.72      5.60 o 
   3  10   3      974.80      975.29     15.95 o 
   4  10   3       46.59       62.03      4.65 o 
   5  10   3      188.45      186.26      9.82 o 
   6  10   3       57.70       54.22      4.88 o 
   7  10   3        6.46        3.47      4.23 o 
  -7  11   3       13.40       15.00      4.25 o 
  -6  11   3       25.57       23.10      5.26 o 
  -5  11   3        6.88       15.35      4.54 o 
  -4  11   3       33.29       28.44      4.95 o 
  -3  11   3       17.80       16.25      3.20 o 
  -2  11   3      763.48      782.61     14.37 o 
  -1  11   3       28.68       39.44      3.81 o 
   0  11   3       44.32       47.91      4.04 o 
   1  11   3       28.26       35.02      5.48 o 
   2  11   3      771.23      792.99     14.25 o 
   3  11   3       17.64       15.89      3.06 o 
   4  11   3       33.66       38.84      7.87 o 
   5  11   3        7.17       10.42      3.24 o 
   6  11   3       24.43       28.92      4.33 o 
   7  11   3       13.52       15.92      8.20 o 
  -6  12   3       90.01       91.96      8.14 o 
  -5  12   3       41.63       41.42      6.02 o 
  -4  12   3       39.55       35.81      7.20 o 
  -3  12   3        7.14        3.78      2.77 o 
  -2  12   3       42.53       33.40      5.57 o 
  -1  12   3       53.10       54.67      4.60 o 
   0  12   3        1.41       -0.85      3.25 o 
   1  12   3       49.06       52.24      6.01 o 
   2  12   3       43.59       35.68      5.49 o 
   3  12   3        7.09        9.09      2.95 o 
   4  12   3       41.91       32.94      4.24 o 
   5  12   3       42.08       43.95      4.67 o 
   6  12   3       88.68      104.22      8.30 o 
  -5  13   3        0.39        2.41      3.86 o 
  -4  13   3       51.26       53.55     20.07 o 
  -3  13   3       34.68       37.02      5.42 o 
  -2  13   3       14.94       17.90      3.62 o 
  -1  13   3       87.33       77.15      8.72 o 
   0  13   3        2.55        3.17      3.97 o 
   1  13   3       86.26       74.41      7.13 o 
   2  13   3       13.69       17.52      5.03 o 
   3  13   3       35.20       33.17      4.25 o 
   4  13   3       49.64       47.67      5.00 o 
   5  13   3        0.38        4.03      3.89 o 
  -4  14   3       25.36       26.87      5.68 o 
  -3  14   3       76.54       90.78      7.68 o 
  -2  14   3        0.34       -3.18      2.91 o 
  -1  14   3      101.52       80.79      9.86 o 
   0  14   3       85.51       70.57     15.91 o 
   1  14   3      103.72      103.00      8.57 o 
   2  14   3        0.31        0.38      4.18 o 
   3  14   3       75.41       80.60      8.08 o 
   4  14   3       25.53       25.14      4.46 o 
  -3  15   3        1.00        8.35      7.35 o 
  -2  15   3       55.19       63.07      9.61 o 
  -1  15   3        2.16        7.51      4.96 o 
   0  15   3        6.14       -7.24      9.74 o 
   1  15   3        2.35        3.03      6.79 o 
   2  15   3       57.61       96.11      8.89 o 
   3  15   3        0.87        2.77      5.01 o 
  -1  16   3       51.95       58.30      8.00 o 
   0  16   3       29.81       39.42      7.50 o 
   1  16   3       50.63       64.01      8.41 o 
   0   0   4    27050.35    27302.96    711.01 o 
   1   0   4     2770.33     2743.77     25.54 o 
   2   0   4     3202.53     3132.80     25.34 o 
   3   0   4       74.80       88.96      3.41 o 
   4   0   4      151.40      144.88      3.64 o 
   5   0   4      204.67      212.24      5.94 o 
   6   0   4        6.88        3.89      2.95 o 
   7   0   4      140.97      131.40      5.44 o 
   8   0   4       19.10       18.29      2.64 o 
   9   0   4        8.74        9.52      2.61 o 
  -9   1   4       25.58       34.93      7.17 o 
  -8   1   4       13.13       10.02      3.65 o 
  -7   1   4       68.27       75.95      5.47 o 
  -6   1   4      227.37      209.05      7.77 o 
  -5   1   4       65.21       63.66      3.18 o 
  -4   1   4      664.37      654.04      9.43 o 
  -3   1   4       54.18       38.73      2.12 o 
  -2   1   4     3332.26     3274.17     26.61 o 
  -1   1   4      154.28      145.27      6.40 o 
   0   1   4      854.53      951.32      8.89 o 
   1   1   4      150.28      138.86      5.00 o 
   2   1   4     3312.92     3278.98     30.35 o 
   3   1   4       55.64       43.77      1.89 o 
   4   1   4      696.48      685.45      7.52 o 
   5   1   4       64.26       65.22      2.70 o 
   6   1   4      217.77      211.61      4.52 o 
   7   1   4       71.56       78.82      3.24 o 
   8   1   4       13.48       11.36      2.83 o 
   9   1   4       25.13       26.94      3.95 o 
  -9   2   4        8.92        5.15     10.10 o 
  -8   2   4        8.52       12.79      5.12 o 
  -7   2   4       82.94       82.28      5.91 o 
  -6   2   4       37.63       33.57      5.77 o 
  -5   2   4      355.21      334.04      7.02 o 
  -4   2   4      685.90      680.49     10.10 o 
  -3   2   4      572.00      628.42     10.81 o 
  -2   2   4     4904.31     4899.25     44.34 o 
  -1   2   4       18.81       35.59      1.32 o 
   0   2   4     5801.19     5610.46     38.34 o 
   1   2   4       20.77       40.30      4.08 o 
   2   2   4     4866.12     4882.66     42.02 o 
   3   2   4      567.80      638.44      7.47 o 
   4   2   4      705.29      697.54      8.50 o 
   5   2   4      347.37      316.92      5.09 o 
   6   2   4       36.22       37.00      2.03 o 
   7   2   4       86.02       85.62      3.35 o 
   8   2   4        8.95        9.16      3.44 o 
   9   2   4        9.64       13.38      3.70 o 
  -9   3   4        4.33        3.52      3.45 o 
  -8   3   4       60.76       67.78      6.17 o 
  -7   3   4       58.04       61.85      5.51 o 
  -6   3   4      231.10      228.51      7.96 o 
  -5   3   4      217.31      209.33     11.30 o 
  -4   3   4      327.03      322.81      6.82 o 
  -3   3   4     1220.49     1244.59     15.17 o 
  -2   3   4     1124.86     1120.24     13.11 o 
  -1   3   4      891.97      909.00      8.25 o 
   0   3   4     3900.22     3584.98     25.44 o 
   1   3   4      892.57      906.22      8.29 o 
   2   3   4     1075.92     1091.07      9.66 o 
   3   3   4     1244.57     1278.12     10.37 o 
   4   3   4      337.15      324.29      4.83 o 
   5   3   4      221.68      225.64      4.32 o 
   6   3   4      235.04      226.27      5.48 o 
   7   3   4       56.79       63.05      3.45 o 
   8   3   4       60.93       70.60      7.08 o 
   9   3   4        3.99       -1.82      3.43 o 
  -9   4   4       29.52       33.16      7.75 o 
  -8   4   4       86.78       95.21      7.16 o 
  -7   4   4       83.85       86.69      6.45 o 
  -6   4   4      259.72      264.39      7.43 o 
  -5   4   4       77.80       79.66      4.07 o 
  -4   4   4      334.04      330.40     11.27 o 
  -3   4   4      318.84      342.89      6.94 o 
  -2   4   4       64.43       86.10      3.23 o 
  -1   4   4     2096.18     2104.06     18.31 o 
   0   4   4        4.66       12.30      2.45 o 
   1   4   4     2074.69     2065.25     16.23 o 
   2   4   4       70.78       97.34      2.06 o 
   3   4   4      315.65      345.31      4.30 o 
   4   4   4      341.39      335.73      4.84 o 
   5   4   4       80.29       82.38      3.32 o 
   6   4   4      256.77      275.31      6.12 o 
   7   4   4       86.32       85.22      4.85 o 
   8   4   4       86.71       90.81      6.85 o 
   9   4   4       27.98       30.44      5.40 o 
  -9   5   4        9.73        9.14      4.29 o 
  -8   5   4       47.10       52.62      7.73 o 
  -7   5   4       88.95       88.53      6.75 o 
  -6   5   4      215.32      216.89      7.02 o 
  -5   5   4      265.55      250.01      7.19 o 
  -4   5   4      681.21      695.78     11.48 o 
  -3   5   4      846.95      943.00     10.82 o 
  -2   5   4     1482.52     1471.12     14.75 o 
  -1   5   4      507.68      541.43      7.03 o 
   0   5   4     1132.95     1121.81      8.96 o 
   1   5   4      505.17      517.92      5.84 o 
   2   5   4     1490.34     1507.95     12.76 o 
   3   5   4      831.51      921.33      9.70 o 
   4   5   4      674.43      681.61      8.30 o 
   5   5   4      267.25      259.63      5.52 o 
   6   5   4      208.02      205.39      6.66 o 
   7   5   4       89.27       84.45      5.01 o 
   8   5   4       45.71       37.96      5.47 o 
   9   5   4        9.83       -0.22      3.93 o 
  -9   6   4       19.42       16.95      5.25 o 
  -8   6   4      118.18      124.47      8.34 o 
  -7   6   4       46.38       51.57      4.59 o 
  -6   6   4      427.16      441.36     10.30 o 
  -5   6   4      204.27      200.03      8.35 o 
  -4   6   4        6.67        7.76      2.33 o 
  -3   6   4      362.70      370.09      9.24 o 
  -2   6   4      268.72      272.99     10.68 o 
  -1   6   4      211.50      189.91      5.15 o 
   0   6   4      324.68      344.40      4.73 o 
   1   6   4      230.90      204.13      3.47 o 
   2   6   4      268.87      278.17      5.29 o 
   3   6   4      366.46      384.53      6.53 o 
   4   6   4        7.27        8.86      1.55 o 
   5   6   4      203.36      211.68      6.41 o 
   6   6   4      430.91      443.14      9.94 o 
   7   6   4       45.41       47.87      5.61 o 
   8   6   4      120.44      123.46     13.19 o 
   9   6   4       19.49       18.92      5.07 o 
  -8   7   4       22.81       18.36      4.90 o 
  -7   7   4       48.83       59.58      4.92 o 
  -6   7   4      183.68      183.92      9.72 o 
  -5   7   4      133.50      147.28      6.43 o 
  -4   7   4       49.25       41.38      4.40 o 
  -3   7   4      102.10       95.01      4.24 o 
  -2   7   4      638.77      612.71     10.38 o 
  -1   7   4     1723.03     1746.38     21.14 o 
   0   7   4     1471.32     1592.24     16.04 o 
   1   7   4     1734.65     1750.03     19.90 o 
   2   7   4      644.34      600.04      8.53 o 
   3   7   4      109.89      109.94      3.68 o 
   4   7   4       48.10       37.05      3.34 o 
   5   7   4      133.26      141.22      6.66 o 
   6   7   4      186.07      177.56     16.56 o 
   7   7   4       50.33       51.81      5.79 o 
   8   7   4       21.26       18.86      5.10 o 
  -8   8   4        2.47       -1.58      5.00 o 
  -7   8   4       75.51       70.25      5.45 o 
  -6   8   4      119.98      124.40      9.58 o 
  -5   8   4      142.10      122.95      7.96 o 
  -4   8   4     1350.37     1327.58     23.86 o 
  -3   8   4      248.15      238.00      6.71 o 
  -2   8   4      247.98      256.11      6.92 o 
  -1   8   4      289.08      291.53     11.35 o 
   0   8   4       23.03       26.24      2.05 o 
   1   8   4      285.02      284.52      4.63 o 
   2   8   4      258.60      272.26      5.70 o 
   3   8   4      246.15      235.41      7.58 o 
   4   8   4     1361.57     1322.48     19.09 o 
   5   8   4      147.89      143.54      6.12 o 
   6   8   4      129.12      130.05      7.61 o 
   7   8   4       76.06       69.63      9.23 o 
   8   8   4        2.93        1.54      3.64 o 
  -8   9   4       32.62       39.82      6.25 o 
  -7   9   4       17.53       16.97      5.31 o 
  -6   9   4       52.56       52.23      4.73 o 
  -5   9   4      119.16      129.35      7.76 o 
  -4   9   4      121.76      121.22      7.26 o 
  -3   9   4     1162.93     1157.85     17.20 o 
  -2   9   4      237.98      245.65      7.23 o 
  -1   9   4      750.56      747.79     12.72 o 
   0   9   4        0.98        4.88      1.64 o 
   1   9   4      750.31      757.52     10.41 o 
   2   9   4      230.46      244.82      5.67 o 
   3   9   4     1162.46     1159.27     17.40 o 
   4   9   4      118.57      108.03      5.48 o 
   5   9   4      121.90      127.33      6.49 o 
   6   9   4       51.73       51.72      4.67 o 
   7   9   4       17.14       18.93      4.61 o 
   8   9   4       33.09       40.95      7.71 o 
  -7  10   4       64.92       63.53      5.66 o 
  -6  10   4      157.15      153.33      8.99 o 
  -5  10   4      158.37      162.48      9.30 o 
  -4  10   4      117.45      112.79      7.36 o 
  -3  10   4      359.58      342.78      9.12 o 
  -2  10   4      397.42      419.65     13.05 o 
  -1  10   4      139.31      138.66      5.76 o 
   0  10   4      266.95      282.13      7.72 o 
   1  10   4      145.58      151.58      6.70 o 
   2  10   4      400.33      423.35      9.67 o 
   3  10   4      368.53      328.52     15.15 o 
   4  10   4      120.48      118.43      5.94 o 
   5  10   4      153.62      154.86      6.95 o 
   6  10   4      157.85      180.91     12.98 o 
   7  10   4       63.55       60.75      7.04 o 
  -7  11   4        5.47        5.93      3.83 o 
  -6  11   4       50.05       50.36      5.21 o 
  -5  11   4       13.81       12.04      4.23 o 
  -4  11   4      140.34      163.13     11.08 o 
  -3  11   4       78.10       59.50      6.28 o 
  -2  11   4       78.66       84.25      5.33 o 
  -1  11   4      202.21      212.86      7.27 o 
   0  11   4      418.25      427.39     16.25 o 
   1  11   4      199.09      201.54      6.77 o 
   2  11   4       79.85       75.63      6.97 o 
   3  11   4       77.76       67.32      4.87 o 
   4  11   4      142.67      151.66      7.47 o 
   5  11   4       13.99       17.78      3.56 o 
   6  11   4       50.15       54.07      5.22 o 
   7  11   4        5.20        2.91      3.95 o 
  -6  12   4        8.00        5.12      3.38 o 
  -5  12   4       48.54       50.52      6.72 o 
  -4  12   4      138.37      116.07      8.08 o 
  -3  12   4      114.30       86.61     11.75 o 
  -2  12   4       41.52       59.12      5.43 o 
  -1  12   4        6.23        9.65      3.06 o 
   0  12   4       45.46       49.46      5.98 o 
   1  12   4        7.33       13.84      5.38 o 
   2  12   4       39.00       43.66      5.22 o 
   3  12   4      113.32      114.42      6.03 o 
   4  12   4      133.94      105.01      6.07 o 
   5  12   4       50.29       58.28      7.85 o 
   6  12   4        7.57        5.09      3.57 o 
  -5  13   4        6.46       -0.89      4.33 o 
  -4  13   4        8.31        7.38      4.23 o 
  -3  13   4       15.77       18.03      6.75 o 
  -2  13   4       34.81       39.09      4.99 o 
  -1  13   4       54.17       59.20      4.90 o 
   0  13   4       68.19       84.21      7.45 o 
   1  13   4       54.71       62.79      8.51 o 
   2  13   4       34.61       42.17      6.13 o 
   3  13   4       16.40       19.84      3.81 o 
   4  13   4        7.80        4.69      3.20 o 
   5  13   4        5.75        1.95      4.17 o 
  -4  14   4        6.91        4.05      4.10 o 
  -3  14   4       13.37       21.24      5.12 o 
  -2  14   4       40.31       40.38      4.68 o 
  -1  14   4       26.44       26.38      8.45 o 
   0  14   4       37.97       48.06      9.81 o 
   1  14   4       26.55       20.37      5.37 o 
   2  14   4       40.95       28.74      6.05 o 
   3  14   4       13.73       28.40      6.04 o 
   4  14   4        7.88        9.77      4.77 o 
  -3  15   4       14.89       21.98      5.46 o 
  -2  15   4        7.24        5.79      6.26 o 
  -1  15   4        3.70       -1.69      4.22 o 
   0  15   4        2.99        5.60      4.50 o 
   1  15   4        4.03       -1.96      4.39 o 
   2  15   4        7.14        8.71      5.27 o 
   3  15   4       15.05       29.01      6.64 o 
   1   0   5      332.60      352.68      5.60 o 
   2   0   5    12518.52    12606.03    108.14 o 
   3   0   5      566.77      537.36      6.99 o 
   4   0   5        0.31        6.08      3.93 o 
   5   0   5       59.89       69.70      3.02 o 
   6   0   5      145.18      146.79      5.06 o 
   7   0   5       84.26       85.98      3.91 o 
   8   0   5        9.50        9.49      2.52 o 
   9   0   5       12.98        8.79      2.72 o 
  -9   1   5       27.98       27.91      3.76 o 
  -8   1   5        3.37        2.24      2.10 o 
  -7   1   5       19.96       23.65      2.71 o 
  -6   1   5      209.75      215.38      8.05 o 
  -5   1   5      191.11      192.88      5.87 o 
  -4   1   5       69.79       83.38      2.64 o 
  -3   1   5      670.92      727.40      7.56 o 
  -2   1   5     2731.71     2732.67     23.03 o 
  -1   1   5     1281.32     1262.14     13.11 o 
   0   1   5     1007.74      879.26     12.55 o 
   1   1   5     1275.25     1264.82     19.39 o 
   2   1   5     2705.52     2746.82     26.39 o 
   3   1   5      675.66      732.49      9.78 o 
   4   1   5       73.19       89.27      3.21 o 
   5   1   5      189.88      197.84      4.19 o 
   6   1   5      207.69      214.04      6.15 o 
   7   1   5       20.29       27.46      2.58 o 
   8   1   5        3.98        5.82      2.38 o 
   9   1   5       27.71       29.40      5.19 o 
  -9   2   5       18.50       19.89      4.07 o 
  -8   2   5       39.70       36.72      5.00 o 
  -7   2   5      113.26      110.84      6.83 o 
  -6   2   5      174.05      187.29      7.82 o 
  -5   2   5      273.87      297.42      6.73 o 
  -4   2   5     1301.63     1273.95     15.50 o 
  -3   2   5      390.37      433.04      5.66 o 
  -2   2   5     1954.74     1890.05     15.36 o 
  -1   2   5      147.17      151.61      5.46 o 
   0   2   5     1699.14     1777.20     15.52 o 
   1   2   5      142.93      153.25      3.17 o 
   2   2   5     2022.93     1964.03     29.07 o 
   3   2   5      396.46      448.33      6.18 o 
   4   2   5     1246.61     1232.06     13.06 o 
   5   2   5      271.80      290.55      5.65 o 
   6   2   5      168.69      181.09      4.35 o 
   7   2   5      111.44      111.38      4.67 o 
   8   2   5       42.39       45.18      3.00 o 
   9   2   5       18.27       21.74      4.77 o 
  -9   3   5        7.72        7.27      4.34 o 
  -8   3   5       48.28       45.89      5.59 o 
  -7   3   5       41.38       42.23      4.90 o 
  -6   3   5      238.31      216.91     13.94 o 
  -5   3   5      292.76      293.61      7.06 o 
  -4   3   5      254.16      243.40      5.99 o 
  -3   3   5      412.75      405.17      7.30 o 
  -2   3   5      789.96      815.53      8.28 o 
  -1   3   5      160.08      175.23      6.90 o 
   0   3   5     3673.21     3528.62     25.41 o 
   1   3   5      162.37      182.26      6.43 o 
   2   3   5      776.90      801.40      8.86 o 
   3   3   5      398.83      380.24     10.43 o 
   4   3   5      260.80      245.19      4.73 o 
   5   3   5      292.67      295.43      8.52 o 
   6   3   5      252.43      248.39      5.86 o 
   7   3   5       41.97       45.30      3.68 o 
   8   3   5       48.44       39.12      4.09 o 
   9   3   5        7.53       12.55      4.57 o 
  -9   4   5       27.29       17.59      9.47 o 
  -8   4   5      241.35      253.97     10.72 o 
  -7   4   5      124.71      129.05      7.64 o 
  -6   4   5      103.20      104.77      5.12 o 
  -5   4   5      311.39      314.33      7.58 o 
  -4   4   5     1850.19     1859.44     21.97 o 
  -3   4   5      161.38      168.37      7.31 o 
  -2   4   5     3228.18     3131.95     31.28 o 
  -1   4   5     1603.62     1630.67     14.01 o 
   0   4   5     8392.41     8110.45     55.34 o 
   1   4   5     1588.26     1607.62     15.10 o 
   2   4   5     3233.89     3162.57     26.58 o 
   3   4   5      166.21      173.95      4.64 o 
   4   4   5     1862.32     1885.16     16.13 o 
   5   4   5      306.99      297.05      6.09 o 
   6   4   5       95.11       89.36      3.87 o 
   7   4   5      120.98      123.37      5.89 o 
   8   4   5      240.98      242.41      8.21 o 
   9   4   5       27.53       28.78      5.34 o 
  -9   5   5       21.83       24.24      5.22 o 
  -8   5   5       26.39       21.16      4.89 o 
  -7   5   5       67.66       78.32      8.22 o 
  -6   5   5      440.72      457.64     10.25 o 
  -5   5   5       57.46       54.33      3.86 o 
  -4   5   5        7.69        4.16      3.75 o 
  -3   5   5      243.58      227.58      4.61 o 
  -2   5   5      244.86      292.57      5.22 o 
  -1   5   5       92.42      137.83      3.40 o 
   0   5   5     1679.31     1573.35     11.90 o 
   1   5   5       80.25      121.87      2.74 o 
   2   5   5      259.67      303.24      4.42 o 
   3   5   5      236.60      232.68      4.72 o 
   4   5   5        6.60        3.73      1.33 o 
   5   5   5       60.74       59.44      3.09 o 
   6   5   5      439.15      453.16     10.13 o 
   7   5   5       66.74       77.72      6.13 o 
   8   5   5       27.60       20.69      4.72 o 
   9   5   5       22.34       18.76      5.15 o 
  -8   6   5        5.31        1.69      3.77 o 
  -7   6   5      361.02      361.23     12.55 o 
  -6   6   5      452.40      469.25     10.81 o 
  -5   6   5      298.71      305.07      8.44 o 
  -4   6   5      864.00      836.71     13.60 o 
  -3   6   5      180.23      189.34      4.58 o 
  -2   6   5     2127.10     2149.24     20.48 o 
  -1   6   5      571.60      554.54     10.15 o 
   0   6   5      915.98      854.40      7.73 o 
   1   6   5      593.98      576.73      6.63 o 
   2   6   5     2141.86     2171.75     17.82 o 
   3   6   5      184.06      193.89      4.82 o 
   4   6   5      867.33      843.28      9.91 o 
   5   6   5      304.20      296.06      7.81 o 
   6   6   5      454.50      452.62     17.10 o 
   7   6   5      367.51      366.17     12.57 o 
   8   6   5        5.03        1.62      3.65 o 
  -8   7   5       64.57       62.12      6.76 o 
  -7   7   5        6.93       12.00      3.87 o 
  -6   7   5      133.53      129.62     14.54 o 
  -5   7   5      280.01      275.61      8.17 o 
  -4   7   5       11.14       10.11      2.55 o 
  -3   7   5      272.86      285.21      6.48 o 
  -2   7   5     1165.14     1142.31     13.28 o 
  -1   7   5     1143.47     1169.67     16.34 o 
   0   7   5      725.25      733.51      7.21 o 
   1   7   5     1149.53     1169.38      9.79 o 
   2   7   5     1166.71     1153.84     13.26 o 
   3   7   5      282.87      286.29      5.95 o 
   4   7   5       11.34       11.86      2.08 o 
   5   7   5      277.41      268.60      6.95 o 
   6   7   5      128.64      108.12      7.23 o 
   7   7   5        6.53        6.80      3.52 o 
   8   7   5       63.95       48.06      6.26 o 
  -8   8   5        2.11        2.79      4.00 o 
  -7   8   5       26.66       27.68      4.21 o 
  -6   8   5       50.30       57.13      5.54 o 
  -5   8   5       27.38       24.27      3.66 o 
  -4   8   5      121.29      113.02      5.43 o 
  -3   8   5      408.26      381.94      8.92 o 
  -2   8   5      697.00      628.47      9.46 o 
  -1   8   5      184.16      168.75      4.61 o 
   0   8   5      450.69      452.27      5.54 o 
   1   8   5      175.94      163.85      3.58 o 
   2   8   5      698.55      644.07     11.73 o 
   3   8   5      407.73      383.40      7.19 o 
   4   8   5      121.59      116.94      6.91 o 
   5   8   5       27.20       19.79      4.80 o 
   6   8   5       49.25       43.34      9.52 o 
   7   8   5       28.39       19.58      4.65 o 
   8   8   5        1.98       -0.44      3.39 o 
  -7   9   5        6.09        1.29      3.16 o 
  -6   9   5       72.63       75.26      7.53 o 
  -5   9   5      119.38      101.26      5.69 o 
  -4   9   5      150.23      145.38     11.55 o 
  -3   9   5       24.28       28.10      3.32 o 
  -2   9   5       49.33       51.98      3.21 o 
  -1   9   5      280.67      272.72      6.11 o 
   0   9   5      309.51      298.50      6.11 o 
   1   9   5      296.48      286.63      6.09 o 
   2   9   5       45.41       45.61      3.11 o 
   3   9   5       25.70       16.77      2.95 o 
   4   9   5      149.75      138.85      8.33 o 
   5   9   5      116.13      103.11      6.14 o 
   6   9   5       72.93       66.02      5.15 o 
   7   9   5        6.39        4.77      5.50 o 
  -7  10   5        0.53        3.64      3.32 o 
  -6  10   5       16.39       14.52      3.76 o 
  -5  10   5       91.77       76.30      5.29 o 
  -4  10   5       61.31       67.35      5.96 o 
  -3  10   5      342.20      327.58      8.94 o 
  -2  10   5       14.89       14.91      3.25 o 
  -1  10   5      391.80      350.11     10.23 o 
   0  10   5       15.98       13.66      2.76 o 
   1  10   5      394.48      373.22      8.23 o 
   2  10   5       12.99       15.07      4.33 o 
   3  10   5      337.10      339.01      9.08 o 
   4  10   5       59.72       71.71      4.90 o 
   5  10   5       91.98       73.81      6.08 o 
   6  10   5       16.81       18.89      3.88 o 
   7  10   5        0.55       -1.66      3.52 o 
  -6  11   5       11.44        7.09      3.42 o 
  -5  11   5       55.51       61.34      8.19 o 
  -4  11   5       17.18       12.65      3.33 o 
  -3  11   5       82.21       74.45      6.79 o 
  -2  11   5       88.65      102.11     13.57 o 
  -1  11   5      269.17      269.46      8.23 o 
   0  11   5       13.89       20.22      3.17 o 
   1  11   5      267.12      250.54      7.55 o 
   2  11   5       91.20       92.60      5.19 o 
   3  11   5       78.88       77.03      5.11 o 
   4  11   5       17.51       10.10      3.26 o 
   5  11   5       56.99       61.16      5.18 o 
   6  11   5       11.61        4.53      3.40 o 
  -6  12   5        3.80        4.26      3.46 o 
  -5  12   5       60.62       53.73      5.17 o 
  -4  12   5        9.86        8.83      3.22 o 
  -3  12   5       14.52       19.48      5.21 o 
  -2  12   5       77.23       79.73      7.28 o 
  -1  12   5       49.17       54.42      4.48 o 
   0  12   5       80.06       78.60      5.03 o 
   1  12   5       45.69       49.92      5.92 o 
   2  12   5       74.86       96.97      5.59 o 
   3  12   5       14.47       14.12      3.38 o 
   4  12   5        8.75       11.78      3.29 o 
   5  12   5       60.48       68.51      6.75 o 
   6  12   5        4.46        0.74      3.26 o 
  -5  13   5       25.45       26.53      4.48 o 
  -4  13   5       41.54       33.90      4.44 o 
  -3  13   5      134.51      143.13     10.99 o 
  -2  13   5       62.38       64.21      6.45 o 
  -1  13   5      151.38      163.19      7.19 o 
   0  13   5       19.82       36.74      5.81 o 
   1  13   5      147.94      145.61      9.21 o 
   2  13   5       63.46       59.05     11.28 o 
   3  13   5      136.32      134.09      9.42 o 
   4  13   5       40.85       47.69      6.47 o 
   5  13   5       25.54       21.27      4.29 o 
  -4  14   5       25.62       24.86      5.92 o 
  -3  14   5        6.09        8.57      4.45 o 
  -2  14   5       16.75       28.02      5.18 o 
  -1  14   5       26.27       40.53      6.55 o 
   0  14   5       72.34       81.58      8.01 o 
   1  14   5       26.87       45.57      6.83 o 
   2  14   5       16.52       30.03      6.14 o 
   3  14   5        6.30        6.49      4.87 o 
   4  14   5       25.76       28.84      7.70 o 
  -3  15   5       74.56       62.43      7.27 o 
  -2  15   5       28.34       36.99      9.74 o 
  -1  15   5       18.76       34.74      6.96 o 
   0  15   5        0.18       -0.16      4.74 o 
   1  15   5       18.71       31.38      6.56 o 
   2  15   5       28.03       16.10      6.03 o 
   3  15   5       73.88       97.60      9.24 o 
   0   0   6       10.73        7.47      1.55 o 
   1   0   6      283.09      249.69      4.89 o 
   2   0   6     3427.35     3395.02     32.46 o 
   3   0   6      185.08      243.13      5.40 o 
   4   0   6     5890.44     6058.54     48.58 o 
   5   0   6       39.24       32.56      2.41 o 
   6   0   6     1402.91     1380.75     16.42 o 
   7   0   6       46.03       58.31      3.42 o 
   8   0   6       76.01       83.87      4.81 o 
   9   0   6       46.99       48.75      6.30 o 
  -9   1   6       14.74       11.37      3.15 o 
  -8   1   6       89.28      105.31      5.98 o 
  -7   1   6      172.92      187.32      5.58 o 
  -6   1   6       98.90       99.53      4.07 o 
  -5   1   6      300.78      325.19      6.45 o 
  -4   1   6     1763.65     1896.48     16.09 o 
  -3   1   6     2131.71     2162.37     17.42 o 
  -2   1   6      636.25      561.67      6.97 o 
  -1   1   6     1260.41     1226.53     11.99 o 
   0   1   6       39.24       28.99      1.53 o 
   1   1   6     1285.94     1273.85     14.16 o 
   2   1   6      661.67      584.04      8.33 o 
   3   1   6     2137.13     2153.71     22.61 o 
   4   1   6     1740.94     1827.86     26.60 o 
   5   1   6      314.39      345.46      7.31 o 
   6   1   6       96.44       95.79      3.75 o 
   7   1   6      175.89      182.26      6.05 o 
   8   1   6       87.56      108.55      5.22 o 
   9   1   6       14.70       13.05      7.04 o 
  -9   2   6       24.28       28.04      3.99 o 
  -8   2   6       88.15       88.75      4.57 o 
  -7   2   6       44.74       48.27      3.48 o 
  -6   2   6      458.31      456.38      8.35 o 
  -5   2   6      408.14      415.67      7.50 o 
  -4   2   6      239.57      231.96      4.40 o 
  -3   2   6     1085.84     1154.63     12.44 o 
  -2   2   6      252.03      227.10      3.77 o 
  -1   2   6      806.41      784.52      8.68 o 
   0   2   6     1735.48     1920.88     17.00 o 
   1   2   6      820.62      777.44      8.82 o 
   2   2   6      269.85      241.48      4.93 o 
   3   2   6     1077.46     1151.90     13.89 o 
   4   2   6      228.54      221.31      5.32 o 
   5   2   6      412.79      430.39      8.08 o 
   6   2   6      444.24      431.93     13.60 o 
   7   2   6       43.77       43.84      3.76 o 
   8   2   6       90.53       95.80      5.27 o 
   9   2   6       23.22       26.33      5.16 o 
  -9   3   6       37.92       44.04      4.02 o 
  -8   3   6       10.24       10.73      3.84 o 
  -7   3   6       40.18       37.06      5.45 o 
  -6   3   6      166.40      158.12      7.70 o 
  -5   3   6      166.97      187.06      5.78 o 
  -4   3   6      764.31      701.42     14.52 o 
  -3   3   6      154.05      189.52      3.89 o 
  -2   3   6     1312.03     1410.84     12.42 o 
  -1   3   6       93.55      102.92      2.50 o 
   0   3   6       30.01       23.18      1.29 o 
   1   3   6       89.40       96.92      2.37 o 
   2   3   6     1259.31     1351.04     13.62 o 
   3   3   6      148.34      186.42      5.50 o 
   4   3   6      742.04      682.12      8.88 o 
   5   3   6      163.51      189.88      4.74 o 
   6   3   6      168.23      177.78      5.21 o 
   7   3   6       40.22       32.08      4.46 o 
   8   3   6       11.15        6.93      3.02 o 
   9   3   6       38.14       43.92      7.00 o 
  -9   4   6       21.82       17.69      5.59 o 
  -8   4   6       99.30       92.82      8.98 o 
  -7   4   6      124.44      132.85      7.72 o 
  -6   4   6      142.67      145.86      8.02 o 
  -5   4   6      277.00      285.72      7.45 o 
  -4   4   6       45.20       30.76      2.95 o 
  -3   4   6      281.50      286.22      6.51 o 
  -2   4   6      500.72      570.77      7.03 o 
  -1   4   6      441.58      491.51      5.29 o 
   0   4   6     2319.16     2127.38     16.83 o 
   1   4   6      434.48      485.69      5.76 o 
   2   4   6      504.95      568.84      6.74 o 
   3   4   6      280.97      284.29      5.71 o 
   4   4   6       45.84       35.60      1.98 o 
   5   4   6      263.31      268.75      7.61 o 
   6   4   6      142.08      144.72      4.86 o 
   7   4   6      122.76      127.03      5.97 o 
   8   4   6       98.30       98.38      5.83 o 
   9   4   6       21.52       13.29      4.64 o 
  -9   5   6       22.12       23.60      5.32 o 
  -8   5   6       90.54      105.03      7.88 o 
  -7   5   6      170.40      169.52      8.69 o 
  -6   5   6       43.69       44.51      5.23 o 
  -5   5   6        3.96        4.16      2.26 o 
  -4   5   6      300.68      312.89      7.76 o 
  -3   5   6       26.72       27.57      2.67 o 
  -2   5   6     1008.11     1020.22      9.34 o 
  -1   5   6      205.33      232.30      5.33 o 
   0   5   6     1881.09     1983.87     18.37 o 
   1   5   6      209.17      234.40      3.67 o 
   2   5   6     1023.02     1032.80     10.50 o 
   3   5   6       29.19       25.19      1.60 o 
   4   5   6      321.51      325.91      6.29 o 
   5   5   6        3.14        5.08      1.86 o 
   6   5   6       41.00       44.37      6.19 o 
   7   5   6      174.20      172.52      7.00 o 
   8   5   6       89.01       96.93     10.26 o 
   9   5   6       22.89       16.74      8.78 o 
  -8   6   6       40.10       45.88      5.99 o 
  -7   6   6        7.70        8.61      3.81 o 
  -6   6   6      161.13      153.76      6.56 o 
  -5   6   6      120.61      125.41      7.93 o 
  -4   6   6        6.20        6.15      2.41 o 
  -3   6   6      142.19      128.47      7.57 o 
  -2   6   6     1232.87     1173.31     13.20 o 
  -1   6   6       96.78       80.82      2.37 o 
   0   6   6        8.08        2.62      1.01 o 
   1   6   6       96.74       77.11      2.27 o 
   2   6   6     1251.01     1197.16     11.45 o 
   3   6   6      139.31      124.04      4.10 o 
   4   6   6        7.20        9.72      1.75 o 
   5   6   6      119.11      129.11      5.70 o 
   6   6   6      162.58      151.98      6.28 o 
   7   6   6        8.07        5.30      3.69 o 
   8   6   6       41.34       35.80      8.23 o 
  -8   7   6       11.22       11.67      8.29 o 
  -7   7   6        7.67        9.42      4.54 o 
  -6   7   6      243.65      235.53      8.17 o 
  -5   7   6      356.99      343.51      9.27 o 
  -4   7   6      187.69      187.71      6.44 o 
  -3   7   6      658.00      643.92     11.60 o 
  -2   7   6      412.05      417.83      7.20 o 
  -1   7   6      225.51      218.66      4.34 o 
   0   7   6        7.33       12.89      1.20 o 
   1   7   6      214.30      206.18      5.68 o 
   2   7   6      407.96      415.55      7.24 o 
   3   7   6      652.13      639.48      9.64 o 
   4   7   6      185.16      194.37      5.41 o 
   5   7   6      365.65      356.59      7.90 o 
   6   7   6      243.70      257.77      9.83 o 
   7   7   6        8.71        8.54      6.05 o 
   8   7   6       12.10        6.55      4.25 o 
  -8   8   6       50.73       51.17      6.69 o 
  -7   8   6        2.76       10.69      4.02 o 
  -6   8   6       31.41       31.47      4.08 o 
  -5   8   6       67.33       56.62      4.57 o 
  -4   8   6      193.83      193.82      6.95 o 
  -3   8   6       27.72       30.88      3.36 o 
  -2   8   6      864.05      847.48     11.43 o 
  -1   8   6      137.38      144.51      4.38 o 
   0   8   6     2209.09     2256.67     17.14 o 
   1   8   6      138.58      140.70      4.65 o 
   2   8   6      848.63      834.25     11.32 o 
   3   8   6       27.11       26.90      2.59 o 
   4   8   6      185.81      186.11      6.84 o 
   5   8   6       66.29       62.65      4.70 o 
   6   8   6       32.45       30.79      5.09 o 
   7   8   6        2.31        0.14      3.73 o 
   8   8   6       50.16       39.88      6.01 o 
  -7   9   6       29.93       32.47      5.42 o 
  -6   9   6        4.55        0.34      4.50 o 
  -5   9   6       34.02       31.91      4.01 o 
  -4   9   6      152.94      164.29      8.17 o 
  -3   9   6       14.17       15.68      2.93 o 
  -2   9   6       39.45       39.79      2.98 o 
  -1   9   6      159.72      142.79      6.41 o 
   0   9   6      315.72      281.83      5.08 o 
   1   9   6      161.25      137.58      4.50 o 
   2   9   6       43.71       47.76      3.97 o 
   3   9   6       12.31       16.50      3.02 o 
   4   9   6      151.00      165.24      6.59 o 
   5   9   6       31.16       25.25      3.74 o 
   6   9   6        4.62        3.26      3.58 o 
   7   9   6       28.95       19.25      6.57 o 
  -7  10   6        6.15       12.75      5.19 o 
  -6  10   6        6.60        0.88      4.49 o 
  -5  10   6       60.54       51.12      4.75 o 
  -4  10   6      146.00      150.17      6.70 o 
  -3  10   6      133.65      139.09      6.27 o 
  -2  10   6      110.04      105.15      4.51 o 
  -1  10   6       67.58       73.77      4.60 o 
   0  10   6      207.48      184.35      6.57 o 
   1  10   6       65.30       72.31      3.70 o 
   2  10   6      103.25      100.51      5.19 o 
   3  10   6      138.25      135.61      6.00 o 
   4  10   6      146.42      126.90      6.20 o 
   5  10   6       60.59       47.70      4.69 o 
   6  10   6        6.72        4.67      3.15 o 
   7  10   6        6.53        4.79      4.39 o 
  -6  11   6       12.42       10.69      3.77 o 
  -5  11   6       67.00       74.81      5.59 o 
  -4  11   6       33.75       30.46      7.30 o 
  -3  11   6      126.72      117.90     12.10 o 
  -2  11   6      159.07      162.00      6.41 o 
  -1  11   6       31.64       31.29      3.70 o 
   0  11   6      279.02      310.89      8.75 o 
   1  11   6       31.36       35.35      3.66 o 
   2  11   6      157.77      146.87      8.80 o 
   3  11   6      128.31      121.99      6.19 o 
   4  11   6       34.26       38.57      5.19 o 
   5  11   6       65.09       88.55      6.23 o 
   6  11   6       11.55        7.24      3.37 o 
  -6  12   6       26.07       14.90      4.10 o 
  -5  12   6       15.63       20.66      4.90 o 
  -4  12   6       25.94       22.06      3.90 o 
  -3  12   6       34.53       39.62      4.29 o 
  -2  12   6      115.02      116.83      7.69 o 
  -1  12   6       49.21       48.43      4.30 o 
   0  12   6        0.49        1.07      3.92 o 
   1  12   6       51.66       56.72      6.16 o 
   2  12   6      119.60      114.32      5.94 o 
   3  12   6       32.98       39.48      4.33 o 
   4  12   6       27.51       23.92      4.09 o 
   5  12   6       16.41       23.09      4.20 o 
   6  12   6       26.38       20.06      4.45 o 
  -5  13   6       11.83       12.44      3.87 o 
  -4  13   6       41.11       64.78      5.55 o 
  -3  13   6      120.63      122.58      8.54 o 
  -2  13   6      167.77      177.02      9.54 o 
  -1  13   6      119.86      116.67      6.45 o 
   0  13   6      145.41      159.47     16.09 o 
   1  13   6      120.18      124.22      8.76 o 
   2  13   6      162.88      182.89     12.05 o 
   3  13   6      119.62      102.64      6.30 o 
   4  13   6       40.62       53.55      5.23 o 
   5  13   6       11.09        6.91      4.43 o 
  -4  14   6        7.38        9.33      4.76 o 
  -3  14   6       26.63       33.65      5.88 o 
  -2  14   6       19.78       13.35      5.86 o 
  -1  14   6       25.85       30.77      6.06 o 
   0  14   6       41.80       42.70      6.55 o 
   1  14   6       25.72       34.98      6.26 o 
   2  14   6       18.52       15.13      5.47 o 
   3  14   6       27.07       40.00     18.79 o 
   4  14   6        7.05       13.48      4.17 o 
  -2  15   6       19.74       33.45      9.92 o 
  -1  15   6      183.62      185.33     15.89 o 
   0  15   6       28.45       26.83      6.59 o 
   1  15   6      182.25      185.40     11.37 o 
   2  15   6       19.95       14.56      5.77 o 
   1   0   7      427.01      476.30      7.63 o 
   2   0   7     6633.72     7105.90     63.83 o 
   3   0   7     1038.28      976.53     12.96 o 
   4   0   7      610.33      551.43     12.26 o 
   5   0   7      109.84      115.15      3.92 o 
   6   0   7        3.23        9.41      2.08 o 
   7   0   7      209.73      216.19      5.95 o 
   8   0   7       44.90       40.79      3.84 o 
   9   0   7       14.10       14.89      3.39 o 
  -9   1   7       36.75       40.01      4.30 o 
  -8   1   7       81.75       86.74      4.45 o 
  -7   1   7      135.92      135.07      4.98 o 
  -6   1   7      223.94      229.00      5.97 o 
  -5   1   7      430.70      421.62      7.50 o 
  -4   1   7     1039.09     1055.86     12.74 o 
  -3   1   7       82.68       90.19      2.96 o 
  -2   1   7     2337.15     2264.19     19.95 o 
  -1   1   7     1671.34     1731.95     18.58 o 
   0   1   7     5311.24     5169.79     40.99 o 
   1   1   7     1703.46     1746.41     20.36 o 
   2   1   7     2272.91     2184.95     23.16 o 
   3   1   7       86.38       98.29      4.47 o 
   4   1   7     1021.05     1010.52     13.81 o 
   5   1   7      426.96      441.83      8.62 o 
   6   1   7      236.31      243.62      9.48 o 
   7   1   7      139.84      130.89      7.35 o 
   8   1   7       80.17       92.24      6.30 o 
   9   1   7       36.91       41.85      4.50 o 
  -9   2   7        1.74        0.53      2.70 o 
  -8   2   7        2.19        6.48      3.36 o 
  -7   2   7      248.12      262.60      7.50 o 
  -6   2   7      349.95      346.15      7.45 o 
  -5   2   7      878.74      895.65     17.58 o 
  -4   2   7      372.61      400.00      6.04 o 
  -3   2   7      341.80      306.51      6.62 o 
  -2   2   7      415.85      507.63      6.98 o 
  -1   2   7      139.29      139.66      8.35 o 
   0   2   7       38.04       35.16      2.65 o 
   1   2   7      147.44      142.68      3.56 o 
   2   2   7      402.62      484.30      7.97 o 
   3   2   7      349.28      302.69      6.23 o 
   4   2   7      377.27      414.00      7.72 o 
   5   2   7      888.08      872.27     14.79 o 
   6   2   7      353.91      355.11     13.61 o 
   7   2   7      248.27      236.82      8.73 o 
   8   2   7        2.19        0.29      2.46 o 
   9   2   7        1.89        4.04      3.96 o 
  -9   3   7       42.28       36.80      5.67 o 
  -8   3   7       31.74       31.91      5.17 o 
  -7   3   7      182.15      184.88      5.97 o 
  -6   3   7     1370.66     1329.26     16.49 o 
  -5   3   7      326.49      306.77      6.66 o 
  -4   3   7      160.38      174.14      4.28 o 
  -3   3   7      671.62      734.88      8.48 o 
  -2   3   7     3397.52     3456.52     26.22 o 
  -1   3   7      292.38      281.76      4.19 o 
   0   3   7      636.74      617.61      6.80 o 
   1   3   7      294.24      275.98      6.78 o 
   2   3   7     3379.79     3419.81     29.36 o 
   3   3   7      662.09      720.91     10.35 o 
   4   3   7      162.40      183.54      4.97 o 
   5   3   7      341.98      346.61      9.25 o 
   6   3   7     1375.66     1312.62     21.82 o 
   7   3   7      179.44      182.67      8.23 o 
   8   3   7       30.62       27.50      4.86 o 
   9   3   7       40.92       20.05      8.51 o 
  -9   4   7        2.53        0.69      2.61 o 
  -8   4   7        4.17        5.24      2.46 o 
  -7   4   7       72.88       71.68      4.25 o 
  -6   4   7      112.79      113.25      4.88 o 
  -5   4   7      139.77      140.52      4.24 o 
  -4   4   7      304.10      291.12      6.24 o 
  -3   4   7      551.99      590.77      7.67 o 
  -2   4   7       10.76       11.96      1.19 o 
  -1   4   7      893.67      940.04      9.33 o 
   0   4   7      111.24      108.49      2.76 o 
   1   4   7      882.51      946.27      9.24 o 
   2   4   7       10.21       13.22      1.58 o 
   3   4   7      544.48      583.84      7.38 o 
   4   4   7      303.95      307.51      7.43 o 
   5   4   7      134.83      135.77      4.56 o 
   6   4   7      109.88      120.96      4.70 o 
   7   4   7       73.95       64.37      4.77 o 
   8   4   7        4.40        1.65      3.38 o 
   9   4   7        2.38       -5.47      6.05 o 
  -8   5   7       66.83       80.36      4.73 o 
  -7   5   7      151.15      148.74     13.85 o 
  -6   5   7      723.69      704.00     17.01 o 
  -5   5   7      377.11      375.85      9.00 o 
  -4   5   7      241.49      258.98      5.39 o 
  -3   5   7      311.38      305.25      5.52 o 
  -2   5   7      677.32      668.23      7.10 o 
  -1   5   7      350.93      376.46      4.84 o 
   0   5   7        5.13       10.48      1.23 o 
   1   5   7      339.74      369.75      6.50 o 
   2   5   7      650.26      654.08      8.69 o 
   3   5   7      318.38      315.81      6.36 o 
   4   5   7      249.24      256.82      5.90 o 
   5   5   7      373.54      350.16      8.74 o 
   6   5   7      724.99      683.30     12.46 o 
   7   5   7      150.93      152.56      7.60 o 
   8   5   7       66.85       56.48      4.94 o 
  -8   6   7       60.78       76.48      7.24 o 
  -7   6   7       36.08       21.57      4.52 o 
  -6   6   7       19.38        5.88      3.29 o 
  -5   6   7       26.50       31.61      3.56 o 
  -4   6   7       62.77       57.60      6.16 o 
  -3   6   7      150.90      164.50      5.23 o 
  -2   6   7       47.73       45.25      2.62 o 
  -1   6   7      156.15      153.58      3.18 o 
   0   6   7       77.22       97.32      2.78 o 
   1   6   7      154.82      153.62      4.25 o 
   2   6   7       47.50       43.59      3.31 o 
   3   6   7      156.81      172.87      4.92 o 
   4   6   7       58.66       51.29      2.82 o 
   5   6   7       28.52       29.90      3.34 o 
   6   6   7       19.82       15.48      3.65 o 
   7   6   7       36.69       35.23      5.67 o 
   8   6   7       60.69       72.14      7.10 o 
  -8   7   7       48.79       66.11      7.10 o 
  -7   7   7        0.61       -4.61      3.07 o 
  -6   7   7       38.50       42.61      6.61 o 
  -5   7   7       95.43       96.29      5.49 o 
  -4   7   7      431.85      417.15      9.72 o 
  -3   7   7      225.37      234.05      6.97 o 
  -2   7   7      400.02      389.37      5.65 o 
  -1   7   7      231.31      246.41      4.21 o 
   0   7   7      676.47      708.87      8.21 o 
   1   7   7      237.04      232.98      6.40 o 
   2   7   7      420.85      400.63      8.58 o 
   3   7   7      227.06      231.61      5.78 o 
   4   7   7      432.57      434.31      8.25 o 
   5   7   7      100.81       96.51      5.21 o 
   6   7   7       35.46       36.17      4.04 o 
   7   7   7        0.59        7.64      4.09 o 
   8   7   7       48.34       41.38     13.41 o 
  -8   8   7        9.13        3.99      4.44 o 
  -7   8   7       83.94       90.85      7.57 o 
  -6   8   7       31.36       45.06      4.60 o 
  -5   8   7       68.77       64.47      5.15 o 
  -4   8   7       34.73       43.11      4.00 o 
  -3   8   7      266.72      265.68     10.21 o 
  -2   8   7      108.21      120.68      4.50 o 
  -1   8   7      210.97      207.26      4.02 o 
   0   8   7      189.14      189.56      6.13 o 
   1   8   7      209.52      209.25      6.37 o 
   2   8   7      109.68      125.99      4.35 o 
   3   8   7      267.57      259.11      6.27 o 
   4   8   7       36.08       33.89      3.70 o 
   5   8   7       71.40       72.24      5.02 o 
   6   8   7       30.20       35.36      5.21 o 
   7   8   7       82.16       80.29      7.25 o 
   8   8   7        8.74       15.69      4.86 o 
  -7   9   7       14.16       14.55      4.74 o 
  -6   9   7       76.74       86.25      5.93 o 
  -5   9   7      142.20      141.95      6.73 o 
  -4   9   7      228.08      249.91      8.15 o 
  -3   9   7        1.51       -0.91      2.26 o 
  -2   9   7      479.33      455.35      9.96 o 
  -1   9   7      203.42      205.11      4.30 o 
   0   9   7       35.62       31.64      2.36 o 
   1   9   7      201.92      202.96      6.61 o 
   2   9   7      476.38      468.29      8.62 o 
   3   9   7        1.09       -0.70      3.09 o 
   4   9   7      227.45      234.65      7.83 o 
   5   9   7      141.02      133.32      8.44 o 
   6   9   7       75.10       92.93      7.31 o 
   7   9   7       13.53       13.70      4.73 o 
  -7  10   7        3.21        7.47      3.98 o 
  -6  10   7       10.98        8.29      3.55 o 
  -5  10   7        1.77        0.67      5.55 o 
  -4  10   7       84.14       77.34      6.09 o 
  -3  10   7        6.50       11.90      2.91 o 
  -2  10   7       39.64       50.74      4.00 o 
  -1  10   7       93.07      104.04      3.87 o 
   0  10   7      181.15      179.54      6.47 o 
   1  10   7       93.23      107.08      5.81 o 
   2  10   7       41.52       39.49      3.06 o 
   3  10   7        7.35       11.92      2.96 o 
   4  10   7       81.17       80.47      6.72 o 
   5  10   7        1.73        0.47      2.59 o 
   6  10   7       11.13        9.17      3.46 o 
   7  10   7        3.46        1.00      3.97 o 
  -6  11   7       14.03       10.22      3.63 o 
  -5  11   7        0.67        1.05      3.52 o 
  -4  11   7       28.94       28.99      4.02 o 
  -3  11   7      105.99      114.01      5.97 o 
  -2  11   7       88.80      107.18      8.27 o 
  -1  11   7      146.28      136.56      6.28 o 
   0  11   7       73.29       76.67      4.88 o 
   1  11   7      141.63      138.11      8.50 o 
   2  11   7       90.77      110.85      5.73 o 
   3  11   7      105.12      101.65      5.65 o 
   4  11   7       28.99       36.01      9.34 o 
   5  11   7        0.53        2.68      2.97 o 
   6  11   7       13.64        8.59      3.70 o 
  -5  12   7        0.91        1.00      3.03 o 
  -4  12   7       12.73        5.91      3.27 o 
  -3  12   7        7.39        7.76      3.38 o 
  -2  12   7       25.90       25.61      4.82 o 
  -1  12   7       23.60       14.43      3.19 o 
   0  12   7        3.84        8.61      2.83 o 
   1  12   7       23.37       20.62      4.85 o 
   2  12   7       24.93       20.95      5.56 o 
   3  12   7        7.43       12.09      3.43 o 
   4  12   7       14.10       13.36      4.56 o 
   5  12   7        1.00        4.73      3.29 o 
  -4  13   7       18.22       24.65      4.27 o 
  -3  13   7       25.95       25.46      5.19 o 
  -2  13   7       12.46       12.53      4.48 o 
  -1  13   7       22.10       20.60      4.97 o 
   0  13   7       72.99       67.79      7.10 o 
   1  13   7       23.30       22.16      5.23 o 
   2  13   7       12.89       25.19      5.23 o 
   3  13   7       24.83       31.28      6.04 o 
   4  13   7       18.08       23.15      4.34 o 
  -3  14   7       26.18       29.46      5.75 o 
  -2  14   7       11.23       13.20      4.74 o 
  -1  14   7       43.14       43.69      9.88 o 
   0  14   7       37.37       29.03      7.89 o 
   1  14   7       43.31       34.24      6.41 o 
   2  14   7       11.70       14.45      5.35 o 
   3  14   7       25.26       34.45      6.71 o 
  -1  15   7        2.61        2.17      5.97 o 
   0  15   7       21.98       31.73      6.71 o 
   1  15   7        2.88        3.91      8.76 o 
   0   0   8       10.03        7.64      2.71 o 
   1   0   8      204.50      190.40      6.37 o 
   2   0   8     3374.30     3554.25     48.48 o 
   3   0   8       38.82       39.07      3.07 o 
   4   0   8        0.04        0.43      1.85 o 
   5   0   8       25.49       21.67      2.69 o 
   6   0   8     1048.40     1033.03     21.25 o 
   7   0   8       13.14        7.44      2.62 o 
   8   0   8        7.28        7.93      3.36 o 
   9   0   8       16.46       17.71      4.34 o 
  -9   1   8       19.93       25.03      4.60 o 
  -8   1   8       94.60       78.43      4.96 o 
  -7   1   8      180.72      190.58      5.87 o 
  -6   1   8      153.65      153.08      4.99 o 
  -5   1   8      358.85      360.97      7.06 o 
  -4   1   8      592.78      589.03     10.34 o 
  -3   1   8      119.61      126.69      3.44 o 
  -2   1   8     1210.42     1251.69     13.29 o 
  -1   1   8      534.20      545.80      7.32 o 
   0   1   8     1774.94     1879.34     20.31 o 
   1   1   8      542.81      555.20      8.82 o 
   2   1   8     1198.13     1247.58     18.32 o 
   3   1   8      119.42      127.18      4.42 o 
   4   1   8      591.87      601.37     10.06 o 
   5   1   8      353.94      350.37      7.90 o 
   6   1   8      156.55      154.72      5.74 o 
   7   1   8      174.14      195.76      8.26 o 
   8   1   8       94.20       87.34      9.65 o 
   9   1   8       21.32       26.67      4.15 o 
  -9   2   8       40.38       35.62      4.38 o 
  -8   2   8       22.43       23.95      3.21 o 
  -7   2   8       89.63       90.28      4.49 o 
  -6   2   8      169.82      172.93      5.51 o 
  -5   2   8       72.22       71.87      3.71 o 
  -4   2   8       89.06       90.14      3.62 o 
  -3   2   8      220.77      239.72      6.65 o 
  -2   2   8       83.11       91.98      3.11 o 
  -1   2   8      693.90      795.85      9.54 o 
   0   2   8     2298.09     2314.51     20.91 o 
   1   2   8      734.70      803.21      9.81 o 
   2   2   8       80.04       94.53      3.78 o 
   3   2   8      224.04      233.71      5.70 o 
   4   2   8       84.71       88.50      3.95 o 
   5   2   8       70.76       67.37      3.73 o 
   6   2   8      174.45      181.21      7.43 o 
   7   2   8       89.74      104.68      6.26 o 
   8   2   8       21.57       16.01      3.45 o 
   9   2   8       39.86       27.09      8.81 o 
  -9   3   8       12.52       13.80      3.16 o 
  -8   3   8       16.42       16.91      3.12 o 
  -7   3   8       11.02        6.95      2.33 o 
  -6   3   8      211.71      210.42      6.12 o 
  -5   3   8       93.73      103.26      4.16 o 
  -4   3   8      388.91      376.21      6.55 o 
  -3   3   8      417.79      389.17      5.96 o 
  -2   3   8     2574.26     2518.93     23.11 o 
  -1   3   8      145.18      153.74      3.81 o 
   0   3   8     4828.96     5073.81     41.02 o 
   1   3   8      143.75      157.27      5.68 o 
   2   3   8     2606.28     2549.76     23.32 o 
   3   3   8      424.78      400.32      9.71 o 
   4   3   8      399.75      382.42      7.62 o 
   5   3   8       90.87       90.98      6.03 o 
   6   3   8      210.16      220.88      8.21 o 
   7   3   8       11.29        7.60      2.76 o 
   8   3   8       15.51       12.42      4.22 o 
   9   3   8       12.94       11.61      4.41 o 
  -8   4   8        9.28       10.19      2.73 o 
  -7   4   8       61.39       53.14      3.81 o 
  -6   4   8       16.03       24.41      2.85 o 
  -5   4   8      257.04      252.25      6.38 o 
  -4   4   8      187.54      193.46      4.59 o 
  -3   4   8      150.32      147.26      4.78 o 
  -2   4   8      326.55      338.76      5.05 o 
  -1   4   8     3749.34     3622.10     31.19 o 
   0   4   8       22.99       21.84      1.57 o 
   1   4   8     3716.72     3577.91     27.22 o 
   2   4   8      319.45      322.00      5.94 o 
   3   4   8      143.40      143.17      3.75 o 
   4   4   8      180.54      179.57      5.91 o 
   5   4   8      255.69      249.21      8.44 o 
   6   4   8       17.08       25.04      3.26 o 
   7   4   8       60.07       54.80      4.56 o 
   8   4   8        9.59        6.53      3.70 o 
  -8   5   8        6.03        4.80      2.97 o 
  -7   5   8       76.97       65.15      4.25 o 
  -6   5   8       12.97       10.81      2.64 o 
  -5   5   8      264.54      264.71      6.71 o 
  -4   5   8      644.13      643.79      8.95 o 
  -3   5   8      708.55      666.48      8.70 o 
  -2   5   8      833.62      820.86      8.26 o 
  -1   5   8       47.90       39.11      2.27 o 
   0   5   8     1400.58     1304.20     12.21 o 
   1   5   8       50.67       38.55      2.43 o 
   2   5   8      821.07      806.52     10.36 o 
   3   5   8      709.63      673.83     10.08 o 
   4   5   8      640.34      631.06     13.44 o 
   5   5   8      260.49      248.59      8.50 o 
   6   5   8       14.69        8.45      3.85 o 
   7   5   8       74.53       64.32      6.14 o 
   8   5   8        5.37        6.60      3.73 o 
  -8   6   8        2.04        1.22      2.47 o 
  -7   6   8       24.14       27.00      5.50 o 
  -6   6   8       62.09       52.64      3.84 o 
  -5   6   8      291.19      285.83      6.37 o 
  -4   6   8       75.87       75.55      3.67 o 
  -3   6   8      649.83      619.77      8.59 o 
  -2   6   8       34.24       38.06      2.25 o 
  -1   6   8      467.49      437.89      6.27 o 
   0   6   8        0.02       -0.26      1.07 o 
   1   6   8      466.66      433.16      7.08 o 
   2   6   8       30.72       34.14      2.38 o 
   3   6   8      664.27      643.52     11.55 o 
   4   6   8       76.77       77.56      3.92 o 
   5   6   8      294.93      283.28      7.91 o 
   6   6   8       64.34       51.69      4.56 o 
   7   6   8       23.59       31.25      4.88 o 
   8   6   8        2.31       -3.84      4.81 o 
  -8   7   8        7.21        5.61      4.08 o 
  -7   7   8       46.51       38.31      3.87 o 
  -6   7   8      100.01       98.87      8.49 o 
  -5   7   8       49.99       56.95      3.46 o 
  -4   7   8       21.64       14.67      2.34 o 
  -3   7   8       74.11       67.36      3.16 o 
  -2   7   8      430.27      420.09      8.38 o 
  -1   7   8      255.21      236.04      4.22 o 
   0   7   8      373.87      373.47      5.81 o 
   1   7   8      251.99      232.77      5.27 o 
   2   7   8      430.56      424.38     18.76 o 
   3   7   8       66.19       65.99      4.20 o 
   4   7   8       20.14       16.70      3.06 o 
   5   7   8       51.95       63.08      6.75 o 
   6   7   8       99.56       85.03      8.09 o 
   7   7   8       47.12       49.02      6.24 o 
   8   7   8        7.05        8.07      4.59 o 
  -7   8   8       14.83       18.86      6.26 o 
  -6   8   8       38.26       48.14      5.88 o 
  -5   8   8       42.57       45.81      4.54 o 
  -4   8   8       67.90       65.06      3.87 o 
  -3   8   8      176.16      164.31      4.71 o 
  -2   8   8      199.02      209.10      4.88 o 
  -1   8   8       94.77       97.98      3.00 o 
   0   8   8       48.99       51.42      3.59 o 
   1   8   8      100.51       90.85      4.61 o 
   2   8   8      201.01      211.99      9.88 o 
   3   8   8      179.15      180.70      6.47 o 
   4   8   8       69.97       90.21      5.17 o 
   5   8   8       40.28       54.42      4.74 o 
   6   8   8       37.28       42.72      5.76 o 
   7   8   8       15.06       12.60      7.93 o 
  -7   9   8        7.28       -1.80      3.58 o 
  -6   9   8       33.93       41.52      5.96 o 
  -5   9   8       89.16       73.49      5.32 o 
  -4   9   8        9.99        2.77      2.78 o 
  -3   9   8      128.08      134.63      4.43 o 
  -2   9   8        5.98        5.79      1.90 o 
  -1   9   8        1.75        1.25      1.49 o 
   0   9   8       11.86       19.92      2.98 o 
   1   9   8        1.04        0.96      2.45 o 
   2   9   8        5.71        4.92      2.40 o 
   3   9   8      126.28      128.56      5.75 o 
   4   9   8       11.18       12.34      3.07 o 
   5   9   8       86.47       71.34      5.26 o 
   6   9   8       33.30       42.88      5.93 o 
   7   9   8        7.28       10.34      4.66 o 
  -6  10   8       26.80       32.74      4.58 o 
  -5  10   8       65.25       72.72      5.55 o 
  -4  10   8       41.01       42.91      4.38 o 
  -3  10   8      202.61      198.18      5.40 o 
  -2  10   8       41.26       32.49      2.63 o 
  -1  10   8      155.43      140.07      4.85 o 
   0  10   8       49.70       66.29      4.60 o 
   1  10   8      160.47      141.83      9.97 o 
   2  10   8       38.91       31.13      3.62 o 
   3  10   8      198.99      193.43      7.46 o 
   4  10   8       39.98       49.89      4.62 o 
   5  10   8       62.65       65.47      5.31 o 
   6  10   8       27.25       27.07      5.39 o 
  -6  11   8       23.84       30.20      6.50 o 
  -5  11   8        1.65        1.58      2.88 o 
  -4  11   8      193.43      217.20      8.63 o 
  -3  11   8       22.57       32.77      2.95 o 
  -2  11   8       12.75       11.73      2.39 o 
  -1  11   8       42.89       39.68      4.12 o 
   0  11   8       85.62       69.17      4.96 o 
   1  11   8       42.64       43.38      4.09 o 
   2  11   8       12.55       14.64      4.36 o 
   3  11   8       23.03       32.14      4.10 o 
   4  11   8      192.27      203.37      7.95 o 
   5  11   8        1.71        3.41      3.27 o 
   6  11   8       23.08       15.00      4.01 o 
  -5  12   8       56.04       68.25      5.92 o 
  -4  12   8       26.24       36.65      4.59 o 
  -3  12   8       62.01       65.78      4.20 o 
  -2  12   8       29.62       27.93      5.06 o 
  -1  12   8       56.93       42.58      5.34 o 
   0  12   8        0.00        0.99      2.53 o 
   1  12   8       56.48       42.93      5.87 o 
   2  12   8       32.44       45.96      6.09 o 
   3  12   8       62.89       58.15      5.18 o 
   4  12   8       26.81       23.50      4.25 o 
   5  12   8       56.47       77.84      6.19 o 
  -4  13   8       13.04       14.67      5.20 o 
  -3  13   8       47.92       41.10      6.34 o 
  -2  13   8       26.72       27.46      6.53 o 
  -1  13   8        1.79       -0.79      3.30 o 
   0  13   8       12.10       13.71      4.49 o 
   1  13   8        1.82        8.18      4.49 o 
   2  13   8       27.26       22.83      5.67 o 
   3  13   8       47.07       42.93      6.58 o 
   4  13   8       13.66       14.17      3.99 o 
  -3  14   8       10.13       13.19      5.01 o 
  -2  14   8       82.93       90.38      9.29 o 
  -1  14   8        5.06        1.77      5.94 o 
   0  14   8        1.15        3.16      7.38 o 
   1  14   8        4.46        0.50      4.28 o 
   2  14   8       81.77      108.64      9.08 o 
   3  14   8        9.56       14.63      5.37 o 
   1   0   9       55.31       34.23      2.62 o 
   2   0   9      249.23      217.53      5.62 o 
   3   0   9       95.03       78.21      3.78 o 
   4   0   9       13.65        7.13      2.08 o 
   5   0   9       35.91       35.93      3.11 o 
   6   0   9      100.93      100.90      5.00 o 
   7   0   9      203.23      183.43      8.37 o 
   8   0   9        1.21        1.10      3.62 o 
  -8   1   9       36.25       35.61      5.68 o 
  -7   1   9       63.18       62.80      5.41 o 
  -6   1   9       30.32       28.93      4.16 o 
  -5   1   9        8.05        9.61      3.39 o 
  -4   1   9       39.05       37.54      4.16 o 
  -3   1   9      185.00      195.50      4.41 o 
  -2   1   9      751.17      726.35      9.18 o 
  -1   1   9      453.34      467.82      7.01 o 
   0   1   9     3078.45     2850.96     29.10 o 
   1   1   9      454.61      469.06     10.53 o 
   2   1   9      760.17      716.13     11.02 o 
   3   1   9      184.43      204.60      5.91 o 
   4   1   9       39.41       47.95      4.04 o 
   5   1   9        9.24       10.18      2.34 o 
   6   1   9       30.85       35.30      3.41 o 
   7   1   9       65.48       77.42     10.59 o 
   8   1   9       36.18       35.97      4.93 o 
  -8   2   9       66.50       67.31      4.33 o 
  -7   2   9       58.42       67.19      4.01 o 
  -6   2   9       49.12       42.20      3.25 o 
  -5   2   9      306.76      291.18      7.76 o 
  -4   2   9       28.62       34.96      3.05 o 
  -3   2   9      175.26      162.73      5.80 o 
  -2   2   9      771.15      745.36      9.54 o 
  -1   2   9        5.77       15.69      1.92 o 
   0   2   9     2486.34     2576.19     23.31 o 
   1   2   9        5.05       17.86      5.09 o 
   2   2   9      763.28      753.63     11.31 o 
   3   2   9      164.87      156.86      9.31 o 
   4   2   9       22.54       29.40      4.73 o 
   5   2   9      310.62      287.27      7.29 o 
   6   2   9       49.97       46.11      4.58 o 
   7   2   9       57.93       67.62      5.47 o 
   8   2   9       67.04       66.51      5.71 o 
  -8   3   9       29.94       34.38      3.62 o 
  -7   3   9        7.39       10.65      2.53 o 
  -6   3   9      141.69      150.98      5.38 o 
  -5   3   9      125.48      103.01      4.31 o 
  -4   3   9      138.92      134.32      5.30 o 
  -3   3   9      306.50      320.58      9.43 o 
  -2   3   9      285.97      286.32      5.73 o 
  -1   3   9      163.06      163.28      3.59 o 
   0   3   9       43.55       40.25      2.63 o 
   1   3   9      166.14      170.19      7.07 o 
   2   3   9      293.01      302.68      6.76 o 
   3   3   9      310.19      324.44      9.37 o 
   4   3   9      138.27      137.28      4.97 o 
   5   3   9      127.98      118.57      6.12 o 
   6   3   9      136.04      152.30      7.66 o 
   7   3   9        7.40       11.93      2.92 o 
   8   3   9       28.23       28.84      5.34 o 
  -8   4   9        1.19       -2.22      2.23 o 
  -7   4   9       55.74       65.60      4.19 o 
  -6   4   9      100.81      107.69      4.74 o 
  -5   4   9      320.18      318.58      7.77 o 
  -4   4   9      988.86     1053.63     11.91 o 
  -3   4   9      583.42      546.85      8.68 o 
  -2   4   9     1408.72     1390.34     15.28 o 
  -1   4   9      327.36      337.32      5.25 o 
   0   4   9     1060.21     1041.19     10.58 o 
   1   4   9      320.08      329.34      5.25 o 
   2   4   9     1430.19     1428.42     15.46 o 
   3   4   9      579.82      556.32      8.55 o 
   4   4   9      984.24     1003.14     18.50 o 
   5   4   9      318.34      298.68     10.64 o 
   6   4   9       96.70      100.36      5.23 o 
   7   4   9       55.47       61.19      8.55 o 
   8   4   9        1.42       -2.07      3.39 o 
  -8   5   9        9.08        3.80      2.72 o 
  -7   5   9       35.55       37.71      3.69 o 
  -6   5   9        9.09       17.51      2.80 o 
  -5   5   9      250.09      251.20      7.33 o 
  -4   5   9       91.06       98.51      3.72 o 
  -3   5   9       17.82       17.83      2.01 o 
  -2   5   9       77.39       85.97      3.57 o 
  -1   5   9      299.98      288.74      4.99 o 
   0   5   9       82.24       87.37      2.86 o 
   1   5   9      302.42      298.55      5.00 o 
   2   5   9       75.65       88.73      3.61 o 
   3   5   9       16.12       14.34      2.63 o 
   4   5   9       86.54       91.63      7.60 o 
   5   5   9      253.79      261.21      7.74 o 
   6   5   9        8.79       14.04      3.16 o 
   7   5   9       35.96       37.50     10.61 o 
   8   5   9        9.28        9.01      4.20 o 
  -8   6   9       11.54       24.64      3.58 o 
  -7   6   9        1.15       -0.38      2.23 o 
  -6   6   9       60.35       70.81      4.24 o 
  -5   6   9       42.75       41.57      3.47 o 
  -4   6   9      510.95      517.38     10.92 o 
  -3   6   9      798.15      778.98     10.00 o 
  -2   6   9      297.21      299.21      6.41 o 
  -1   6   9      544.26      535.89      7.28 o 
   0   6   9      161.86      167.13      3.86 o 
   1   6   9      554.29      539.04      8.34 o 
   2   6   9      302.31      311.38      6.26 o 
   3   6   9      802.50      774.21     13.40 o 
   4   6   9      512.50      499.98     13.07 o 
   5   6   9       40.73       39.15      3.79 o 
   6   6   9       58.19       56.50      5.84 o 
   7   6   9        1.50        1.41      3.63 o 
   8   6   9       12.08       23.53      7.85 o 
  -7   7   9        8.14        6.81      3.52 o 
  -6   7   9       62.08       66.19      9.94 o 
  -5   7   9       70.87       70.40      4.17 o 
  -4   7   9      403.27      406.95      7.53 o 
  -3   7   9      129.11      125.23      4.50 o 
  -2   7   9      369.75      388.60      6.55 o 
  -1   7   9       24.88       21.36      2.47 o 
   0   7   9        8.27       10.27      1.60 o 
   1   7   9       23.02       19.52      2.19 o 
   2   7   9      369.77      374.66      9.03 o 
   3   7   9      131.40      123.35      5.62 o 
   4   7   9      406.06      429.82     11.11 o 
   5   7   9       71.20       49.48      8.15 o 
   6   7   9       63.11       76.63     11.53 o 
   7   7   9        8.51        7.65      4.29 o 
  -7   8   9       30.98       28.62      3.68 o 
  -6   8   9       10.77       15.92      3.04 o 
  -5   8   9       57.78       62.08      3.72 o 
  -4   8   9       58.23       59.32      3.48 o 
  -3   8   9       47.72       44.55      2.93 o 
  -2   8   9      336.76      313.87      9.08 o 
  -1   8   9      603.59      559.98      7.98 o 
   0   8   9       24.74       22.72      3.18 o 
   1   8   9      600.53      551.15     11.01 o 
   2   8   9      337.54      320.26     10.19 o 
   3   8   9       50.82       46.99      5.21 o 
   4   8   9       54.05       64.67      4.60 o 
   5   8   9       56.36       41.52      8.18 o 
   6   8   9       10.97       12.16      6.44 o 
   7   8   9       31.25       25.19      7.93 o 
  -7   9   9        8.93       11.52      3.16 o 
  -6   9   9       69.99       74.39      4.83 o 
  -5   9   9       75.05       72.65      4.07 o 
  -4   9   9       32.68       39.52      3.13 o 
  -3   9   9       22.92       20.63      2.43 o 
  -2   9   9       50.37       49.69      2.89 o 
  -1   9   9      108.54      106.11      4.39 o 
   0   9   9       13.90       18.62      3.18 o 
   1   9   9      113.45      118.85      5.60 o 
   2   9   9       48.99       50.66      4.07 o 
   3   9   9       20.79       21.07      3.40 o 
   4   9   9       30.12       46.06      6.34 o 
   5   9   9       73.85       79.79     11.69 o 
   6   9   9       68.42       59.98     10.57 o 
   7   9   9        8.74       -0.25      6.77 o 
  -6  10   9       19.62       27.17      3.92 o 
  -5  10   9       10.94       13.92      2.77 o 
  -4  10   9       53.13       50.57      3.50 o 
  -3  10   9      255.34      275.46      6.33 o 
  -2  10   9       47.20       55.96      3.59 o 
  -1  10   9      404.28      388.31     12.58 o 
   0  10   9      367.16      383.50      9.80 o 
   1  10   9      407.85      400.21      9.96 o 
   2  10   9       47.53       61.36      4.56 o 
   3  10   9      252.52      229.31     10.34 o 
   4  10   9       53.68       48.69      7.46 o 
   5  10   9       11.35       14.61      4.71 o 
   6  10   9       20.45       27.22      8.29 o 
  -5  11   9        9.78       12.83      2.77 o 
  -4  11   9       16.91       16.66      2.83 o 
  -3  11   9       89.51       85.88      4.04 o 
  -2  11   9       80.33       73.62      4.78 o 
  -1  11   9      260.97      297.67     11.27 o 
   0  11   9       43.48       41.08      4.18 o 
   1  11   9      254.93      274.46      8.68 o 
   2  11   9       79.91       73.31      6.83 o 
   3  11   9       88.76      103.77      7.94 o 
   4  11   9       16.36       18.73      5.25 o 
   5  11   9        8.98        7.63      4.45 o 
  -5  12   9       26.65       33.98      3.62 o 
  -4  12   9       32.55       40.87      3.56 o 
  -3  12   9       38.67       45.40      3.77 o 
  -2  12   9      118.84      116.24      8.61 o 
  -1  12   9       96.98      112.42      7.80 o 
   0  12   9       27.67       28.74      3.94 o 
   1  12   9       95.66      107.54      7.95 o 
   2  12   9      115.00      133.05      8.96 o 
   3  12   9       40.15       46.81      6.67 o 
   4  12   9       33.15       41.28      6.47 o 
   5  12   9       26.15       41.45      6.79 o 
  -4  13   9       10.79        3.09      2.97 o 
  -3  13   9       86.01       74.22      9.27 o 
  -2  13   9        8.41        3.75      5.52 o 
  -1  13   9       24.44       36.05      5.56 o 
   0  13   9       14.08       12.50      4.65 o 
   1  13   9       25.18       48.15      6.54 o 
   2  13   9        8.57        5.48      6.59 o 
   3  13   9       84.77       95.54      8.50 o 
   4  13   9       10.89        8.83      4.99 o 
  -2  14   9       21.43       22.31      9.30 o 
  -1  14   9        1.19       -7.60      5.07 o 
   0  14   9       49.91       63.56     10.86 o 
   1  14   9        1.03       -3.42      3.83 o 
   2  14   9       22.11       25.77      6.23 o 
   0   0  10      301.50      320.35     12.20 o 
   1   0  10       56.76       76.46      3.79 o 
   2   0  10     2106.59     2101.91     23.92 o 
   3   0  10       57.78       45.41      3.38 o 
   4   0  10     1318.01     1258.91     17.30 o 
   5   0  10      128.39      139.23      5.52 o 
   6   0  10      149.82      160.16     11.46 o 
   7   0  10        0.62        0.45      2.90 o 
   8   0  10       10.79       -2.21      3.10 o 
  -8   1  10       39.04       49.15      5.68 o 
  -7   1  10       10.73       10.03      2.92 o 
  -6   1  10       59.81       63.93      4.34 o 
  -5   1  10       91.10      117.28      5.70 o 
  -4   1  10       84.96       66.10      3.91 o 
  -3   1  10       75.85       89.85      7.24 o 
  -2   1  10      298.07      273.03      5.46 o 
  -1   1  10      202.40      224.76      6.03 o 
   0   1  10       84.97       66.92      3.72 o 
   1   1  10      204.87      233.35      6.18 o 
   2   1  10      290.82      275.10      6.79 o 
   3   1  10       73.85       82.91      4.00 o 
   4   1  10       83.65       63.84      3.80 o 
   5   1  10       91.31      103.65      5.83 o 
   6   1  10       57.61       56.83      4.07 o 
   7   1  10       10.94       12.53      5.41 o 
   8   1  10       40.52       47.06      5.41 o 
  -8   2  10       69.02       67.05      5.25 o 
  -7   2  10       25.29       18.64      3.41 o 
  -6   2  10      345.02      340.41      9.11 o 
  -5   2  10      289.94      274.72      8.39 o 
  -4   2  10      436.78      426.72      9.27 o 
  -3   2  10        2.52        4.71      1.52 o 
  -2   2  10       14.96       17.21      1.90 o 
  -1   2  10      339.19      349.27      7.51 o 
   0   2  10      629.32      671.93      9.17 o 
   1   2  10      335.72      352.68     13.35 o 
   2   2  10       16.79       20.01      3.39 o 
   3   2  10        3.74        4.65      1.92 o 
   4   2  10      447.88      435.30     10.48 o 
   5   2  10      289.09      273.33      7.37 o 
   6   2  10      339.76      332.37     12.25 o 
   7   2  10       26.89       25.60      4.27 o 
   8   2  10       70.13       62.98      6.10 o 
  -8   3  10       12.11        4.48      2.49 o 
  -7   3  10       42.16       42.20      3.65 o 
  -6   3  10       21.15       18.79      3.20 o 
  -5   3  10      202.56      191.99      9.43 o 
  -4   3  10      102.66       99.99      4.90 o 
  -3   3  10      164.73      160.58      5.57 o 
  -2   3  10      155.22      148.06      4.31 o 
  -1   3  10      229.86      239.25      6.26 o 
   0   3  10        8.24        8.18      1.67 o 
   1   3  10      219.54      222.83      9.26 o 
   2   3  10      157.01      148.60      5.10 o 
   3   3  10      168.19      165.54     10.55 o 
   4   3  10      100.10      104.36      5.36 o 
   5   3  10      203.35      209.45      8.17 o 
   6   3  10       20.54       27.78      4.62 o 
   7   3  10       41.90       38.85      4.10 o 
   8   3  10       11.83        6.95      3.04 o 
  -8   4  10       14.11       16.51      3.19 o 
  -7   4  10       80.59       68.68      4.39 o 
  -6   4  10        6.39        8.95      2.77 o 
  -5   4  10      164.35      161.30      5.43 o 
  -4   4  10      155.41      151.19      5.87 o 
  -3   4  10      773.27      764.10     10.81 o 
  -2   4  10      549.42      567.31      8.75 o 
  -1   4  10      188.71      192.56      4.12 o 
   0   4  10      946.23      978.63     10.48 o 
   1   4  10      195.28      206.23      5.02 o 
   2   4  10      544.66      551.26     13.86 o 
   3   4  10      766.77      743.22     11.93 o 
   4   4  10      150.24      149.65      7.15 o 
   5   4  10      156.47      161.92      6.30 o 
   6   4  10        7.69        9.25      2.88 o 
   7   4  10       82.03       75.93      6.79 o 
   8   4  10       14.02       19.75      4.87 o 
  -8   5  10        2.29       -0.66      2.47 o 
  -7   5  10        3.00        1.99      2.36 o 
  -6   5  10        7.32        6.55      2.45 o 
  -5   5  10      167.23      153.76      5.50 o 
  -4   5  10      157.66      156.17      5.24 o 
  -3   5  10      600.60      590.94      9.55 o 
  -2   5  10      177.92      180.45      5.03 o 
  -1   5  10       34.29       30.23      2.34 o 
   0   5  10       49.51       61.17      2.59 o 
   1   5  10       34.90       32.26      2.12 o 
   2   5  10      173.84      172.74      6.15 o 
   3   5  10      606.13      580.88     11.40 o 
   4   5  10      160.42      162.70      6.29 o 
   5   5  10      163.12      162.38      6.46 o 
   6   5  10        7.76        8.02      2.78 o 
   7   5  10        3.28        1.00      4.62 o 
   8   5  10        2.39       -0.15      3.76 o 
  -7   6  10       24.13       31.59      3.58 o 
  -6   6  10        0.81        0.70      3.04 o 
  -5   6  10      176.54      170.38      5.85 o 
  -4   6  10       90.21      103.05      4.06 o 
  -3   6  10       55.92       65.91      5.12 o 
  -2   6  10      679.44      689.37     10.33 o 
  -1   6  10      123.28      125.14      3.67 o 
   0   6  10     1105.92     1111.02     11.72 o 
   1   6  10      120.08      119.14      4.26 o 
   2   6  10      688.20      696.63     18.91 o 
   3   6  10       59.42       70.05      4.65 o 
   4   6  10       88.68       99.68      6.57 o 
   5   6  10      179.90      171.67      6.76 o 
   6   6  10        0.63       -0.45      8.89 o 
   7   6  10       23.78       17.06      7.46 o 
  -7   7  10        1.83       -0.92      2.58 o 
  -6   7  10        5.36       10.32      3.03 o 
  -5   7  10       94.59      110.00      6.07 o 
  -4   7  10       32.73       43.66      3.11 o 
  -3   7  10     1180.24     1106.93     12.92 o 
  -2   7  10      146.00      148.98      4.96 o 
  -1   7  10       20.68       28.06      3.84 o 
   0   7  10       36.16       46.85      2.93 o 
   1   7  10       22.20       29.22      2.60 o 
   2   7  10      144.48      152.72      7.62 o 
   3   7  10     1166.06     1084.44     17.81 o 
   4   7  10       34.22       48.07      5.15 o 
   5   7  10       97.50       92.48     12.11 o 
   6   7  10        5.45        7.74      4.01 o 
   7   7  10        1.88        1.77      6.55 o 
  -7   8  10        5.16        5.85      4.34 o 
  -6   8  10       14.68       17.90      3.24 o 
  -5   8  10        7.60        8.34      2.67 o 
  -4   8  10       40.67       42.82      3.33 o 
  -3   8  10        1.47       -0.30      1.69 o 
  -2   8  10      312.93      323.16      7.19 o 
  -1   8  10       30.25       33.99      2.81 o 
   0   8  10     1261.42     1249.63     15.25 o 
   1   8  10       31.19       37.76      3.71 o 
   2   8  10      300.22      317.44      8.76 o 
   3   8  10        1.28        4.12      2.52 o 
   4   8  10       36.59       37.23      4.13 o 
   5   8  10        7.96        8.94      6.19 o 
   6   8  10       14.99       22.84      8.33 o 
   7   8  10        4.80       10.17      6.88 o 
  -6   9  10        3.60        2.10      2.69 o 
  -5   9  10      167.06      157.95      6.16 o 
  -4   9  10       51.72       56.49      3.58 o 
  -3   9  10       44.52       40.67      3.00 o 
  -2   9  10       16.36       24.03      2.78 o 
  -1   9  10      511.18      482.01     10.86 o 
   0   9  10      304.29      302.16      8.65 o 
   1   9  10      509.04      468.81     10.77 o 
   2   9  10       15.95       28.32      3.57 o 
   3   9  10       45.88       47.33      4.31 o 
   4   9  10       50.23       57.73     12.60 o 
   5   9  10      167.28      164.20      9.52 o 
   6   9  10        3.70       -2.32      6.26 o 
  -6  10  10       18.36       20.23      3.49 o 
  -5  10  10       55.07       54.43      4.41 o 
  -4  10  10       78.70       83.56      5.48 o 
  -3  10  10       47.78       54.79      3.38 o 
  -2  10  10      216.98      232.84      6.38 o 
  -1  10  10      181.39      186.29      9.15 o 
   0  10  10       90.73      114.56      5.91 o 
   1  10  10      179.97      165.38      9.79 o 
   2  10  10      218.52      231.97      8.04 o 
   3  10  10       47.60       50.50      5.96 o 
   4  10  10       80.01       93.20      9.21 o 
   5  10  10       55.46       60.49      9.32 o 
   6  10  10       18.30       13.28      7.53 o 
  -5  11  10       22.87       31.13      3.45 o 
  -4  11  10       36.33       45.39      3.62 o 
  -3  11  10        3.00        1.51      2.51 o 
  -2  11  10       72.65       79.09      6.97 o 
  -1  11  10       68.77       87.57      6.97 o 
   0  11  10        4.87        6.31      2.85 o 
   1  11  10       68.22       85.62      6.08 o 
   2  11  10       72.29       75.63      6.95 o 
   3  11  10        3.26       -0.13      4.13 o 
   4  11  10       35.90       47.63      6.41 o 
   5  11  10       21.37       20.40      5.71 o 
  -4  12  10        9.70        5.95      2.92 o 
  -3  12  10       36.35       39.07      9.85 o 
  -2  12  10       10.83       11.98      4.16 o 
  -1  12  10       14.19       10.58      4.03 o 
   0  12  10        3.60        3.59      5.25 o 
   1  12  10       15.20       15.94      4.74 o 
   2  12  10        9.83       -1.46      5.72 o 
   3  12  10       36.79       37.12      6.61 o 
   4  12  10        9.09       16.53      5.30 o 
  -3  13  10        8.49       11.39      8.11 o 
  -2  13  10        6.20       10.83      4.43 o 
  -1  13  10       93.01      106.39      8.17 o 
   0  13  10       78.84       74.44      7.03 o 
   1  13  10       92.90       93.38      9.56 o 
   2  13  10        6.05        6.01      4.49 o 
   3  13  10        9.46        8.71     10.23 o 
  -1  14  10       33.07       30.63      7.95 o 
   0  14  10        0.50       -0.65      5.47 o 
   1  14  10       33.42       31.92      6.41 o 
   1   0  11      237.38      258.55      7.13 o 
   2   0  11      451.41      490.17     12.07 o 
   3   0  11       13.06       10.10      2.94 o 
   4   0  11      251.03      235.90      6.93 o 
   5   0  11      561.89      590.78     11.63 o 
   6   0  11       19.70       18.67      3.11 o 
   7   0  11        5.32        7.80      3.21 o 
   8   0  11        0.32       -1.71      3.15 o 
  -8   1  11        7.33        4.73      3.76 o 
  -7   1  11        3.61        7.99      2.95 o 
  -6   1  11        3.02        5.40      2.59 o 
  -5   1  11      113.72      122.81      7.22 o 
  -4   1  11      116.14       92.77      5.23 o 
  -3   1  11      157.55      153.82      5.57 o 
  -2   1  11      264.65      251.13      6.77 o 
  -1   1  11      232.10      232.75      6.57 o 
   0   1  11     1247.83     1219.95     20.19 o 
   1   1  11      236.38      236.97      6.55 o 
   2   1  11      271.74      258.16      6.91 o 
   3   1  11      156.71      150.59      7.34 o 
   4   1  11      115.57       95.35      4.62 o 
   5   1  11      110.39      116.96      7.86 o 
   6   1  11        3.30       11.08      3.51 o 
   7   1  11        3.72        6.24      3.47 o 
   8   1  11        7.08        5.34      3.66 o 
  -8   2  11        0.20        1.32      3.40 o 
  -7   2  11       16.93       18.97      4.94 o 
  -6   2  11       79.42       88.73      7.60 o 
  -5   2  11        6.75        3.49      2.52 o 
  -4   2  11      277.51      294.66      7.87 o 
  -3   2  11      534.99      525.61     11.33 o 
  -2   2  11      485.55      479.60      7.87 o 
  -1   2  11      123.01      121.63      4.94 o 
   0   2  11       34.79       44.64      3.16 o 
   1   2  11      127.89      127.27      9.19 o 
   2   2  11      475.94      464.85     13.61 o 
   3   2  11      531.66      521.37     10.14 o 
   4   2  11      278.71      276.71      7.43 o 
   5   2  11        6.29        9.45      2.65 o 
   6   2  11       79.10       81.76      5.98 o 
   7   2  11       17.44       17.59      5.90 o 
   8   2  11        0.12        1.26      8.04 o 
  -8   3  11       18.66       19.69      3.99 o 
  -7   3  11        5.75       12.19      3.23 o 
  -6   3  11        6.37        2.40      2.66 o 
  -5   3  11      106.68      102.12      6.36 o 
  -4   3  11       31.25       24.78      3.16 o 
  -3   3  11      124.21      106.72      4.99 o 
  -2   3  11      325.71      310.01      6.38 o 
  -1   3  11       30.74       35.22      2.52 o 
   0   3  11       17.37       29.85      4.35 o 
   1   3  11       30.48       28.11      2.88 o 
   2   3  11      320.57      294.72      8.86 o 
   3   3  11      124.63      109.21      4.91 o 
   4   3  11       30.76       30.29      3.20 o 
   5   3  11      103.80      101.42      8.36 o 
   6   3  11        6.07        5.30      3.07 o 
   7   3  11        5.25        7.36      3.10 o 
   8   3  11       18.99       25.85      4.12 o 
  -8   4  11       40.20       32.28      4.49 o 
  -7   4  11        1.60        4.79      3.00 o 
  -6   4  11       85.79       99.17      6.76 o 
  -5   4  11        7.55        3.55      2.47 o 
  -4   4  11      208.33      212.01      6.96 o 
  -3   4  11       90.90       95.41      4.45 o 
  -2   4  11      513.24      479.98      8.26 o 
  -1   4  11       44.79       43.98      2.45 o 
   0   4  11      787.20      770.08      9.30 o 
   1   4  11       43.80       37.68      4.04 o 
   2   4  11      526.61      504.96     11.57 o 
   3   4  11       93.97       97.88      4.68 o 
   4   4  11      206.97      215.10      8.59 o 
   5   4  11        7.59        8.41      2.81 o 
   6   4  11       85.93       87.19      6.37 o 
   7   4  11        1.79       -0.14      2.80 o 
   8   4  11       41.51       32.09      5.98 o 
  -7   5  11       16.09       17.52      3.20 o 
  -6   5  11       16.74       20.86      3.17 o 
  -5   5  11       45.69       52.58      4.39 o 
  -4   5  11      106.95      119.44      5.55 o 
  -3   5  11       85.66       90.67      4.09 o 
  -2   5  11      104.77       96.68      4.12 o 
  -1   5  11      242.62      236.37      5.75 o 
   0   5  11      137.02      127.62      4.66 o 
   1   5  11      246.02      246.37      6.77 o 
   2   5  11      100.86      103.75      4.23 o 
   3   5  11       80.97       91.20      6.04 o 
   4   5  11      103.74      107.98      5.58 o 
   5   5  11       49.01       43.97      4.21 o 
   6   5  11       16.02       23.77      4.54 o 
   7   5  11       15.79       15.61      4.73 o 
  -7   6  11       24.46       19.69      3.30 o 
  -6   6  11       20.22       11.23      2.83 o 
  -5   6  11        6.49        6.56      2.59 o 
  -4   6  11      133.00      141.52      6.26 o 
  -3   6  11      270.70      261.76      7.16 o 
  -2   6  11       75.45       79.08      5.67 o 
  -1   6  11      265.06      264.68      6.19 o 
   0   6  11       99.65      109.27      3.68 o 
   1   6  11      265.00      258.60      6.26 o 
   2   6  11       71.44       68.06      4.50 o 
   3   6  11      270.98      269.17      8.21 o 
   4   6  11      138.39      152.29      7.95 o 
   5   6  11        6.81        8.94      4.65 o 
   6   6  11       22.41       12.83      5.32 o 
   7   6  11       25.16       13.77      7.73 o 
  -7   7  11       10.75       10.76      3.99 o 
  -6   7  11      157.61      168.94      6.31 o 
  -5   7  11       25.99       22.44      3.09 o 
  -4   7  11      292.03      306.89      6.80 o 
  -3   7  11       44.58       43.66      3.46 o 
  -2   7  11      358.96      343.73      7.45 o 
  -1   7  11      436.14      477.96      8.52 o 
   0   7  11      212.94      216.09      5.76 o 
   1   7  11      434.11      468.39     12.31 o 
   2   7  11      347.55      338.15      9.02 o 
   3   7  11       47.21       41.49      4.11 o 
   4   7  11      288.58      295.68     10.68 o 
   5   7  11       28.05       27.33      9.14 o 
   6   7  11      157.34      184.14     14.34 o 
   7   7  11       11.43       15.21      4.79 o 
  -6   8  11       67.87       64.60      4.62 o 
  -5   8  11        7.46        8.98      2.59 o 
  -4   8  11       30.92       24.45      2.81 o 
  -3   8  11       23.94       23.94      3.00 o 
  -2   8  11      188.56      197.42      6.31 o 
  -1   8  11       62.46       65.65      4.27 o 
   0   8  11      733.13      750.81     13.85 o 
   1   8  11       61.94       51.64      4.24 o 
   2   8  11      185.99      207.61      9.88 o 
   3   8  11       23.15       22.74      4.80 o 
   4   8  11       29.85       20.24      4.57 o 
   5   8  11        7.38        9.19      6.44 o 
   6   8  11       67.90       53.39      9.88 o 
  -6   9  11       59.19       76.91      5.05 o 
  -5   9  11       89.04       91.41      5.05 o 
  -4   9  11       44.39       52.37      3.49 o 
  -3   9  11       46.61       59.86      3.98 o 
  -2   9  11      164.75      147.33      6.40 o 
  -1   9  11      167.25      172.12      6.54 o 
   0   9  11       25.94       26.59      3.61 o 
   1   9  11      158.69      162.99      6.74 o 
   2   9  11      171.63      154.45      6.61 o 
   3   9  11       43.53       49.19      4.55 o 
   4   9  11       47.74       52.45      6.30 o 
   5   9  11       89.29       94.66     11.33 o 
   6   9  11       56.68       93.17     12.31 o 
  -5  10  11       14.29       15.27      3.19 o 
  -4  10  11        3.92        3.74      2.41 o 
  -3  10  11        9.93        9.67      2.62 o 
  -2  10  11       62.22       68.21      4.83 o 
  -1  10  11      169.62      171.17      9.08 o 
   0  10  11        0.23        2.66      3.12 o 
   1  10  11      169.02      183.28      7.33 o 
   2  10  11       64.07       71.43      7.74 o 
   3  10  11        9.51        7.42      3.88 o 
   4  10  11        4.08       10.30      4.44 o 
   5  10  11       14.61       16.32      5.45 o 
  -5  11  11       28.95       25.98      3.77 o 
  -4  11  11       21.64       33.54      3.29 o 
  -3  11  11      113.13      116.99      8.20 o 
  -2  11  11        6.89       14.02      6.61 o 
  -1  11  11      156.07      161.72      9.20 o 
   0  11  11      100.66       87.10     12.81 o 
   1  11  11      160.06      177.41     11.97 o 
   2  11  11        7.31        4.10      3.78 o 
   3  11  11      112.85      102.08      9.56 o 
   4  11  11       20.44       34.05      6.30 o 
   5  11  11       27.62       28.02      6.48 o 
  -4  12  11        0.55        4.79      2.97 o 
  -3  12  11       16.74       18.38      5.04 o 
  -2  12  11        4.98        7.20      4.22 o 
  -1  12  11        8.35       15.99      4.56 o 
   0  12  11        5.96        7.11      4.12 o 
   1  12  11        8.16       13.25      3.43 o 
   2  12  11        5.91        7.80      4.45 o 
   3  12  11       16.44       13.04      5.33 o 
   4  12  11        0.67        9.70      4.59 o 
  -2  13  11       15.04       23.27      5.41 o 
  -1  13  11       67.63       71.83     12.87 o 
   0  13  11       32.97       35.17      5.73 o 
   1  13  11       67.16       51.12      6.94 o 
   2  13  11       15.77       14.56      7.19 o 
   0   0  12     1163.30     1122.93     27.69 o 
   1   0  12      322.19      313.24      7.93 o 
   2   0  12       55.51       63.91      3.98 o 
   3   0  12      103.74       97.24      4.76 o 
   4   0  12      195.58      200.03      6.66 o 
   5   0  12        3.51        2.08      3.27 o 
   6   0  12        3.32        4.92      2.55 o 
   7   0  12       11.01       13.68      5.50 o 
   8   0  12       36.35       56.15      6.17 o 
  -8   1  12        6.25        5.52      3.74 o 
  -7   1  12       25.76       26.21      3.74 o 
  -6   1  12      105.88      111.66      5.80 o 
  -5   1  12       30.99       25.78      3.48 o 
  -4   1  12        3.81        2.79      3.37 o 
  -3   1  12       62.85       67.32      4.22 o 
  -2   1  12      463.33      449.27      9.49 o 
  -1   1  12       46.34       53.10      6.93 o 
   0   1  12      509.65      486.91     11.99 o 
   1   1  12       44.20       47.65      4.35 o 
   2   1  12      468.14      442.96     11.93 o 
   3   1  12       60.99       70.36      4.21 o 
   4   1  12        2.90        0.98      2.16 o 
   5   1  12       31.19       33.30      3.52 o 
   6   1  12      103.51      109.45      7.05 o 
   7   1  12       25.79       26.90      4.70 o 
   8   1  12        6.46        5.03      3.83 o 
  -7   2  12       25.29       26.54      3.89 o 
  -6   2  12       37.32       33.79      3.96 o 
  -5   2  12      108.65      102.01      6.31 o 
  -4   2  12       69.23       69.55      4.55 o 
  -3   2  12      121.29      121.01      5.26 o 
  -2   2  12      151.55      154.33      6.09 o 
  -1   2  12      291.45      289.35      7.50 o 
   0   2  12       44.72       40.63      3.37 o 
   1   2  12      278.31      281.14      9.70 o 
   2   2  12      154.25      143.57      5.83 o 
   3   2  12      122.33      120.12      5.89 o 
   4   2  12       68.20       65.11      4.28 o 
   5   2  12      105.23      101.02      6.51 o 
   6   2  12       37.88       35.91      4.74 o 
   7   2  12       25.12       21.27      4.33 o 
  -7   3  12        2.27        1.59      3.32 o 
  -6   3  12       25.55       27.88      3.79 o 
  -5   3  12       18.07       20.17      3.35 o 
  -4   3  12      295.84      287.56      8.61 o 
  -3   3  12      155.73      166.96      8.30 o 
  -2   3  12      503.82      489.58      8.51 o 
  -1   3  12      320.43      332.10      6.90 o 
   0   3  12     2856.02     2772.78     26.42 o 
   1   3  12      324.37      317.86      9.84 o 
   2   3  12      500.36      512.51     12.31 o 
   3   3  12      154.82      164.93      6.16 o 
   4   3  12      304.98      292.27      7.95 o 
   5   3  12       19.07       14.86      3.80 o 
   6   3  12       26.75       26.78      4.49 o 
   7   3  12        2.19       -2.38      3.16 o 
  -7   4  12        1.74        1.51      3.13 o 
  -6   4  12       21.25       26.94      3.87 o 
  -5   4  12       86.15       97.76      5.48 o 
  -4   4  12       55.31       61.58      4.43 o 
  -3   4  12       18.09       15.23      2.85 o 
  -2   4  12      112.06      117.40      4.55 o 
  -1   4  12      390.91      396.03      7.69 o 
   0   4  12      546.50      544.37      7.88 o 
   1   4  12      407.71      415.75      9.23 o 
   2   4  12      116.36      134.39     13.54 o 
   3   4  12       16.40        8.20      3.23 o 
   4   4  12       53.21       61.77      5.38 o 
   5   4  12       86.88       88.25      6.12 o 
   6   4  12       22.66       31.07      4.71 o 
   7   4  12        2.05       -2.66      2.79 o 
  -7   5  12        8.62        8.72      3.39 o 
  -6   5  12       49.57       57.92      5.25 o 
  -5   5  12      168.29      169.02      7.05 o 
  -4   5  12      144.87      141.99      6.20 o 
  -3   5  12       80.63       93.62      4.31 o 
  -2   5  12      533.03      533.48      9.20 o 
  -1   5  12       46.70       50.10      3.20 o 
   0   5  12       18.10       19.02      2.15 o 
   1   5  12       46.13       54.55      3.39 o 
   2   5  12      522.91      530.61      9.30 o 
   3   5  12       79.80       90.60      6.79 o 
   4   5  12      146.09      143.26      6.37 o 
   5   5  12      168.72      162.42      6.85 o 
   6   5  12       51.68       54.68      6.45 o 
   7   5  12        9.25        7.63      4.28 o 
  -7   6  12        2.19        8.54      3.54 o 
  -6   6  12       21.91       28.46      4.20 o 
  -5   6  12        1.06        2.54      2.84 o 
  -4   6  12      118.15      104.72      5.75 o 
  -3   6  12       66.09       58.26      3.71 o 
  -2   6  12       11.12        8.46      2.29 o 
  -1   6  12      656.23      651.26     10.23 o 
   0   6  12       33.35       39.35      4.29 o 
   1   6  12      655.43      641.40     10.32 o 
   2   6  12       11.38       11.95      2.79 o 
   3   6  12       70.03       57.51      6.18 o 
   4   6  12      121.80      109.08     11.26 o 
   5   6  12        1.05        4.25      2.84 o 
   6   6  12       21.82       25.39      4.00 o 
   7   6  12        2.36        4.90      4.22 o 
  -6   7  12       16.99       13.26      3.63 o 
  -5   7  12       54.64       58.96      4.93 o 
  -4   7  12       52.92       65.25      5.70 o 
  -3   7  12      205.06      210.75      6.38 o 
  -2   7  12       57.56       59.52      4.16 o 
  -1   7  12      278.95      257.89      6.49 o 
   0   7  12      111.67      113.06      4.57 o 
   1   7  12      280.77      256.60      7.99 o 
   2   7  12       62.36       52.57      4.37 o 
   3   7  12      216.31      218.65      9.24 o 
   4   7  12       52.32       47.26      5.53 o 
   5   7  12       56.77       56.63      6.01 o 
   6   7  12       17.17        9.27      7.28 o 
  -6   8  12        5.91        5.74      2.99 o 
  -5   8  12       36.39       36.94      4.45 o 
  -4   8  12      123.07      108.98      6.01 o 
  -3   8  12       55.16       50.91      3.85 o 
  -2   8  12      109.56      119.47      4.91 o 
  -1   8  12        3.82        3.64      2.96 o 
   0   8  12        0.01        5.47      3.64 o 
   1   8  12        3.10        3.39      3.44 o 
   2   8  12      109.34      118.69      6.13 o 
   3   8  12       55.71       53.91      4.64 o 
   4   8  12      122.40      106.09      5.99 o 
   5   8  12       35.21       27.00      7.93 o 
   6   8  12        5.53        4.16      6.44 o 
  -5   9  12        2.82        3.47      2.81 o 
  -4   9  12       50.13       62.25      4.35 o 
  -3   9  12       68.41       75.23      4.43 o 
  -2   9  12       61.54       62.63      4.68 o 
  -1   9  12      136.75      134.65      6.03 o 
   0   9  12       82.88       72.80      8.09 o 
   1   9  12      140.13      142.76      6.39 o 
   2   9  12       61.67       56.82      4.70 o 
   3   9  12       67.71       61.44      4.95 o 
   4   9  12       49.92       54.07      6.63 o 
   5   9  12        2.44        9.23      6.15 o 
  -5  10  12       27.16       20.67      3.53 o 
  -4  10  12       16.60       18.21      3.30 o 
  -3  10  12       82.95       63.31      5.02 o 
  -2  10  12       10.79       12.66      3.93 o 
  -1  10  12       94.34       88.89      7.06 o 
   0  10  12       15.44       17.08      5.39 o 
   1  10  12       93.25       90.64      5.62 o 
   2  10  12       10.08       12.34      3.15 o 
   3  10  12       81.03       62.62      6.84 o 
   4  10  12       17.47       25.33      5.37 o 
   5  10  12       27.74       30.77      8.43 o 
  -4  11  12       63.25       68.06      5.58 o 
  -3  11  12        0.22       -3.01      2.53 o 
  -2  11  12       58.93       66.16      6.82 o 
  -1  11  12       20.15       14.19      4.34 o 
   0  11  12       13.87       19.11      4.61 o 
   1  11  12       19.74       25.18      3.99 o 
   2  11  12       59.48       58.88      5.12 o 
   3  11  12        0.27        0.49      5.12 o 
   4  11  12       62.98       65.77      8.38 o 
  -3  12  12       64.77       75.03      7.76 o 
  -2  12  12       24.93       24.83      5.44 o 
  -1  12  12        6.25        5.18      3.89 o 
   0  12  12       15.70        4.66      3.82 o 
   1  12  12        7.04        8.40      3.68 o 
   2  12  12       23.05       18.27      6.97 o 
   3  12  12       65.52       81.69      8.28 o 
  -1  13  12        3.15        3.47      4.24 o 
   0  13  12        2.37        7.58      4.83 o 
   1  13  12        3.03        4.52      5.97 o 
   1   0  13        2.47        7.26      2.85 o 
   2   0  13      164.14      184.34      6.53 o 
   3   0  13      194.55      174.56      6.55 o 
   4   0  13       41.53       23.65      3.39 o 
   5   0  13       15.38       24.24      3.54 o 
   6   0  13       11.63       11.37      4.95 o 
   7   0  13        0.45       -2.28      6.30 o 
  -7   1  13        9.91        8.08      4.03 o 
  -6   1  13       22.33       18.46      3.44 o 
  -5   1  13       18.96       23.64      3.52 o 
  -4   1  13      210.09      213.99      7.31 o 
  -3   1  13      140.54      135.39      5.87 o 
  -2   1  13      452.27      463.09     12.44 o 
  -1   1  13      526.26      516.35     10.53 o 
   0   1  13      623.15      641.07     14.50 o 
   1   1  13      523.79      495.49     12.63 o 
   2   1  13      454.72      465.66     10.18 o 
   3   1  13      141.82      122.47      5.70 o 
   4   1  13      213.06      227.10      7.41 o 
   5   1  13       18.78       20.19      3.25 o 
   6   1  13       23.75       33.50      4.87 o 
   7   1  13       10.14       10.79      6.81 o 
  -7   2  13       24.82       23.35      3.85 o 
  -6   2  13        1.60        2.43      3.08 o 
  -5   2  13       94.65       86.69      5.27 o 
  -4   2  13      277.64      288.60      8.47 o 
  -3   2  13      217.42      216.26      7.07 o 
  -2   2  13       23.34       27.73      3.35 o 
  -1   2  13       72.74       67.22      4.25 o 
   0   2  13       87.92       98.30     10.79 o 
   1   2  13       70.27       67.22      5.27 o 
   2   2  13       20.78       27.28      3.33 o 
   3   2  13      208.60      214.87      7.11 o 
   4   2  13      278.87      291.65     11.94 o 
   5   2  13       95.65       90.60      6.66 o 
   6   2  13        1.83       -0.16      3.28 o 
   7   2  13       24.74       31.71      5.15 o 
  -7   3  13       23.23       26.28      4.29 o 
  -6   3  13       82.68       76.04      6.15 o 
  -5   3  13       40.11       33.62      4.03 o 
  -4   3  13       29.69       28.53      3.62 o 
  -3   3  13        0.90        0.22      2.18 o 
  -2   3  13      450.57      471.16      8.60 o 
  -1   3  13       53.22       58.08      4.40 o 
   0   3  13     1296.18     1206.32     17.16 o 
   1   3  13       52.85       55.27      5.02 o 
   2   3  13      458.36      465.50     12.18 o 
   3   3  13        1.21       -2.33      2.10 o 
   4   3  13       31.40       24.37      4.34 o 
   5   3  13       40.29       31.81      4.80 o 
   6   3  13       83.59       79.43      6.56 o 
   7   3  13       22.76       26.17      6.15 o 
  -7   4  13        6.60        8.22      3.37 o 
  -6   4  13       86.98       91.45      5.77 o 
  -5   4  13       65.86       51.44      4.57 o 
  -4   4  13       18.75       23.97      3.58 o 
  -3   4  13      102.18      100.81      5.27 o 
  -2   4  13      545.57      527.49      9.28 o 
  -1   4  13      146.63      152.05      5.09 o 
   0   4  13       78.29       75.74      3.29 o 
   1   4  13      147.12      157.98      7.69 o 
   2   4  13      552.98      543.78     13.17 o 
   3   4  13      104.73      113.81     11.08 o 
   4   4  13       17.29       18.89      4.40 o 
   5   4  13       64.84       64.03      5.91 o 
   6   4  13       85.46       84.26      5.70 o 
   7   4  13        6.36        1.23      3.14 o 
  -7   5  13       20.60       21.18      4.04 o 
  -6   5  13       11.46       12.22      3.56 o 
  -5   5  13        5.18        8.28      3.06 o 
  -4   5  13       19.28       17.41      3.28 o 
  -3   5  13       46.34       41.12      3.98 o 
  -2   5  13       30.28       24.78      2.88 o 
  -1   5  13        7.71        6.77      2.21 o 
   0   5  13      504.74      502.71      7.89 o 
   1   5  13        6.33        5.51      2.11 o 
   2   5  13       32.31       25.26      3.26 o 
   3   5  13       46.38       45.69      4.86 o 
   4   5  13       20.47       18.75      4.21 o 
   5   5  13        5.34        8.14      3.16 o 
   6   5  13       10.50       10.32      3.56 o 
   7   5  13       20.98       12.92      5.05 o 
  -6   6  13       34.09       30.09      4.41 o 
  -5   6  13       12.06       11.71      3.40 o 
  -4   6  13      155.36      142.27      6.52 o 
  -3   6  13       35.80       40.81      4.05 o 
  -2   6  13       80.99       69.33      3.88 o 
  -1   6  13        8.61        7.35      2.30 o 
   0   6  13       58.48       58.05      4.19 o 
   1   6  13        6.67        5.76      2.21 o 
   2   6  13       78.88       72.85      4.81 o 
   3   6  13       33.77       27.80      5.68 o 
   4   6  13      157.86      155.53     11.89 o 
   5   6  13       11.67       13.98      4.30 o 
   6   6  13       36.07       32.28      4.50 o 
  -6   7  13       23.48       35.74      4.69 o 
  -5   7  13       50.34       62.30      5.29 o 
  -4   7  13       10.58       10.78      3.18 o 
  -3   7  13       23.27       23.33      3.02 o 
  -2   7  13      163.91      173.98      5.74 o 
  -1   7  13       97.83       95.33      5.16 o 
   0   7  13       29.79       25.37      3.99 o 
   1   7  13      100.58      110.04      5.73 o 
   2   7  13      166.12      177.24      6.95 o 
   3   7  13       22.15       22.51      3.56 o 
   4   7  13       10.35        9.61      4.13 o 
   5   7  13       51.12       61.39      7.29 o 
   6   7  13       23.44       37.03      9.52 o 
  -5   8  13       17.56       16.87      3.69 o 
  -4   8  13       17.52        8.69      3.34 o 
  -3   8  13       41.15       62.77      4.12 o 
  -2   8  13       31.93       31.25      3.29 o 
  -1   8  13      102.97      102.72      5.48 o 
   0   8  13      262.97      287.35     11.07 o 
   1   8  13      107.85      105.78      5.74 o 
   2   8  13       30.82       33.85      4.10 o 
   3   8  13       40.76       47.32      6.37 o 
   4   8  13       17.53       19.79      4.57 o 
   5   8  13       16.61       15.75      7.28 o 
  -5   9  13       10.48        9.55      3.61 o 
  -4   9  13      108.82      127.69      6.74 o 
  -3   9  13       78.91       73.07      4.58 o 
  -2   9  13       45.90       46.52      4.37 o 
  -1   9  13       94.96       81.20      6.84 o 
   0   9  13       92.50      108.28      7.53 o 
   1   9  13       93.13       92.07      5.51 o 
   2   9  13       44.81       41.93      4.42 o 
   3   9  13       79.35       80.38      5.63 o 
   4   9  13      109.43      125.25      8.89 o 
   5   9  13       10.66        5.86      6.15 o 
  -4  10  13       44.31       51.75      4.95 o 
  -3  10  13        4.18        8.99      3.26 o 
  -2  10  13       59.09       65.28      5.08 o 
  -1  10  13       46.57       66.70      6.64 o 
   0  10  13       31.04       48.37      5.70 o 
   1  10  13       43.74       46.50      5.69 o 
   2  10  13       60.39       64.88      5.16 o 
   3  10  13        3.88       10.90      3.45 o 
   4  10  13       43.66       43.17      6.59 o 
  -3  11  13        8.69        9.75      3.57 o 
  -2  11  13       56.75       74.42      7.33 o 
  -1  11  13       12.79       19.65      4.94 o 
   0  11  13       60.37       48.64      6.08 o 
   1  11  13       13.07       13.66      4.31 o 
   2  11  13       56.42       66.12      6.21 o 
   3  11  13        8.99        5.94      4.30 o 
  -2  12  13       16.14       27.61     13.43 o 
  -1  12  13       13.75       14.48      7.80 o 
   0  12  13       12.89       18.45      5.66 o 
   1  12  13       13.96       14.16      4.55 o 
   2  12  13       16.96       27.64      5.77 o 
   0   0  14      679.26      664.17     21.86 o 
   1   0  14       16.80       13.55      4.56 o 
   2   0  14      692.27      639.26     12.48 o 
   3   0  14      234.80      224.01      7.53 o 
   4   0  14      560.43      556.40     14.28 o 
   5   0  14        9.87       17.61      3.31 o 
   6   0  14       38.95       48.76     12.52 o 
   7   0  14        9.27       -2.08      3.47 o 
  -7   1  14       57.33       71.27      6.93 o 
  -6   1  14        9.88       15.89      3.56 o 
  -5   1  14       77.81       76.21      5.15 o 
  -4   1  14       29.87       33.82      5.21 o 
  -3   1  14      228.45      233.25      7.68 o 
  -2   1  14       24.59       26.68      5.35 o 
  -1   1  14      245.34      232.82     10.16 o 
   0   1  14       68.99       72.75      5.69 o 
   1   1  14      241.99      254.47      9.30 o 
   2   1  14       25.16       27.02      3.59 o 
   3   1  14      228.26      231.25      7.68 o 
   4   1  14       29.95       39.97      4.00 o 
   5   1  14       79.32       77.96      7.18 o 
   6   1  14        9.04       10.65      3.98 o 
   7   1  14       56.58       60.23      6.36 o 
  -7   2  14       33.33       34.49      4.53 o 
  -6   2  14      112.18      114.84      8.59 o 
  -5   2  14       14.21       18.13      4.62 o 
  -4   2  14       47.10       51.40      4.36 o 
  -3   2  14       49.10       51.52      4.32 o 
  -2   2  14       67.89       66.20      9.66 o 
  -1   2  14      124.54      117.67      6.40 o 
   0   2  14       11.99       18.61      4.12 o 
   1   2  14      122.24       97.37      6.45 o 
   2   2  14       70.49       59.95      5.33 o 
   3   2  14       51.87       54.33      6.36 o 
   4   2  14       45.15       48.31      4.23 o 
   5   2  14       13.75       14.85      4.25 o 
   6   2  14      113.35      114.61      7.80 o 
   7   2  14       32.86       36.63      5.68 o 
  -7   3  14        0.13        0.25      2.82 o 
  -6   3  14       11.84       10.97      3.47 o 
  -5   3  14        1.11        1.04      2.61 o 
  -4   3  14      100.71       97.34      5.58 o 
  -3   3  14       84.13       80.72      5.04 o 
  -2   3  14      340.28      315.69      8.63 o 
  -1   3  14      484.54      478.90     12.23 o 
   0   3  14       12.63       15.94      4.52 o 
   1   3  14      475.00      461.97     12.64 o 
   2   3  14      331.25      316.45     10.35 o 
   3   3  14       87.47       84.34      5.18 o 
   4   3  14      100.11      110.63      7.15 o 
   5   3  14        1.17        3.44      3.49 o 
   6   3  14       12.59       11.06      5.99 o 
   7   3  14        0.12       -5.02      3.35 o 
  -6   4  14        2.59        6.90      3.41 o 
  -5   4  14       42.13       41.01      8.19 o 
  -4   4  14       22.48       24.16      3.74 o 
  -3   4  14      246.10      212.23      7.48 o 
  -2   4  14       91.45      100.24      5.59 o 
  -1   4  14       13.75       16.92      2.69 o 
   0   4  14        1.91        1.94      2.05 o 
   1   4  14       14.61       12.19      5.12 o 
   2   4  14       89.79      100.00      9.50 o 
   3   4  14      245.67      208.03     12.92 o 
   4   4  14       23.33       23.65      4.57 o 
   5   4  14       42.18       34.78      5.25 o 
   6   4  14        2.76        5.65      3.30 o 
  -6   5  14       43.70       49.59      9.46 o 
  -5   5  14        3.04        0.86      2.55 o 
  -4   5  14       66.35       77.38      5.24 o 
  -3   5  14       27.01       28.16      3.76 o 
  -2   5  14       19.36       23.18      2.91 o 
  -1   5  14      396.99      384.23      8.16 o 
   0   5  14       45.17       55.69      6.07 o 
   1   5  14      402.19      382.62      8.12 o 
   2   5  14       21.76       24.57      3.81 o 
   3   5  14       26.41       22.75      4.29 o 
   4   5  14       62.43       54.10     10.79 o 
   5   5  14        3.02        0.69      2.85 o 
   6   5  14       43.65       38.31      4.83 o 
  -6   6  14        5.38       -0.54      3.82 o 
  -5   6  14       18.41       24.73      4.35 o 
  -4   6  14       17.19       24.33      3.84 o 
  -3   6  14       26.80       28.95      3.74 o 
  -2   6  14       45.56       40.04      3.41 o 
  -1   6  14        5.12        3.93      2.27 o 
   0   6  14      283.53      300.22      8.65 o 
   1   6  14        5.45        4.39      3.06 o 
   2   6  14       51.12       49.09      4.41 o 
   3   6  14       25.85       20.23      4.40 o 
   4   6  14       15.86       19.61      4.40 o 
   5   6  14       18.48       13.01      4.36 o 
   6   6  14        5.90        2.25      4.12 o 
  -5   7  14        7.92        8.06      3.40 o 
  -4   7  14       41.11       46.44      4.55 o 
  -3   7  14        4.97        5.43      3.90 o 
  -2   7  14       75.80       74.14      4.25 o 
  -1   7  14        6.94        6.56      2.76 o 
   0   7  14        2.58        3.84      2.63 o 
   1   7  14        6.65        8.48      2.92 o 
   2   7  14       76.17       77.99      5.26 o 
   3   7  14        5.40        4.74      3.60 o 
   4   7  14       42.92       45.67      5.74 o 
   5   7  14        7.71       -1.56      7.87 o 
  -5   8  14       23.67       18.18      4.10 o 
  -4   8  14       68.38       71.88      8.29 o 
  -3   8  14       34.33       26.90      4.10 o 
  -2   8  14      182.00      204.80     12.87 o 
  -1   8  14        0.75       -2.93      3.03 o 
   0   8  14      111.85      130.32      8.02 o 
   1   8  14        0.83        2.45      2.56 o 
   2   8  14      179.99      199.90      7.89 o 
   3   8  14       34.55       29.32      5.73 o 
   4   8  14       69.76       65.10      6.45 o 
   5   8  14       23.41       25.34      7.75 o 
  -4   9  14        5.97        4.85      3.17 o 
  -3   9  14        2.85        4.54      3.01 o 
  -2   9  14        5.71        7.09      2.97 o 
  -1   9  14       42.28       38.07      5.45 o 
   0   9  14        6.08        5.25      3.73 o 
   1   9  14       42.81       51.58      5.92 o 
   2   9  14        5.33        4.85      3.08 o 
   3   9  14        3.26        5.35      3.09 o 
   4   9  14        5.93       10.17      6.62 o 
  -3  10  14       12.15       15.46      5.84 o 
  -2  10  14       19.48        7.91      4.29 o 
  -1  10  14       41.53       51.82      7.86 o 
   0  10  14      106.85      114.61      8.13 o 
   1  10  14       42.16       41.24      5.85 o 
   2  10  14       19.09       20.03      3.81 o 
   3  10  14       13.31       15.75      4.37 o 
  -2  11  14        0.83        2.21      4.87 o 
  -1  11  14       18.34       20.36      6.84 o 
   0  11  14       10.34        9.41      4.19 o 
   1  11  14       18.99       19.67      4.92 o 
   2  11  14        0.88        2.38      3.26 o 
   1   0  15        7.76        8.50      3.66 o 
   2   0  15      176.69      168.40      8.85 o 
   3   0  15       56.99       52.25      4.53 o 
   4   0  15        2.46       12.25      3.24 o 
   5   0  15      153.37      124.67      6.98 o 
   6   0  15        2.23        1.46      4.13 o 
  -6   1  15       14.12       22.51      3.89 o 
  -5   1  15       51.21       67.09      5.40 o 
  -4   1  15      184.85      208.57      7.82 o 
  -3   1  15      226.36      217.90     12.59 o 
  -2   1  15      194.74      180.62      7.04 o 
  -1   1  15       24.18       29.81      5.50 o 
   0   1  15        2.34        1.70      3.31 o 
   1   1  15       22.82       21.50      4.74 o 
   2   1  15      189.71      166.56      6.76 o 
   3   1  15      223.49      219.38      7.72 o 
   4   1  15      183.12      195.62      7.56 o 
   5   1  15       51.35       61.78      6.36 o 
   6   1  15       13.79       16.52      4.69 o 
  -6   2  15       35.55       37.72      4.59 o 
  -5   2  15       10.64        8.96      3.18 o 
  -4   2  15      171.51      149.39      6.82 o 
  -3   2  15       62.74       66.20     10.47 o 
  -2   2  15       36.84       44.77      4.18 o 
  -1   2  15      161.38      150.32      6.40 o 
   0   2  15       28.99       38.42      4.86 o 
   1   2  15      162.58      156.83      8.07 o 
   2   2  15       39.09       41.83      5.00 o 
   3   2  15       62.60       49.70      4.41 o 
   4   2  15      177.00      164.72      7.14 o 
   5   2  15       11.33        0.63      3.62 o 
   6   2  15       36.02       34.45      5.52 o 
  -6   3  15       39.84       51.55      5.15 o 
  -5   3  15       29.99       30.16      4.17 o 
  -4   3  15       27.40       36.36      4.23 o 
  -3   3  15       20.49       23.93      3.71 o 
  -2   3  15       53.06       52.42      7.12 o 
  -1   3  15      105.75      100.81      6.65 o 
   0   3  15     1366.21     1406.44     25.11 o 
   1   3  15      107.38      114.56      7.17 o 
   2   3  15       54.18       57.60      6.21 o 
   3   3  15       20.16       14.44      4.07 o 
   4   3  15       27.99       34.96      5.16 o 
   5   3  15       30.16       31.88      5.31 o 
   6   3  15       38.46       38.19     11.13 o 
  -6   4  15       36.34       44.26      5.00 o 
  -5   4  15        6.00        7.75      3.65 o 
  -4   4  15      129.87      138.83      6.75 o 
  -3   4  15       47.39       49.02      4.45 o 
  -2   4  15      250.81      274.25      8.46 o 
  -1   4  15      168.26      165.03      7.00 o 
   0   4  15       12.09       17.06      4.54 o 
   1   4  15      168.95      187.81      8.71 o 
   2   4  15      251.34      266.52     10.19 o 
   3   4  15       47.26       43.87      7.78 o 
   4   4  15      128.26      143.16     11.69 o 
   5   4  15        5.86        6.53      4.03 o 
   6   4  15       37.45       36.93      4.87 o 
  -5   5  15        4.62        7.33      3.30 o 
  -4   5  15        3.44        5.77      3.01 o 
  -3   5  15       80.66       78.05      5.19 o 
  -2   5  15       26.20       31.39      4.30 o 
  -1   5  15       79.32       82.18      4.35 o 
   0   5  15       47.83       38.78      3.95 o 
   1   5  15       76.58       75.79      4.93 o 
   2   5  15       27.04       37.02      4.93 o 
   3   5  15       78.69       69.35      6.26 o 
   4   5  15        3.27        8.45      4.18 o 
   5   5  15        4.33        2.65      3.81 o 
  -5   6  15       76.36       75.77      6.74 o 
  -4   6  15       21.99       26.50      4.05 o 
  -3   6  15       54.52       60.60      4.88 o 
  -2   6  15       10.04       11.16      3.16 o 
  -1   6  15       22.61       17.80      3.32 o 
   0   6  15      199.47      192.52      7.39 o 
   1   6  15       22.16       21.86      3.55 o 
   2   6  15       11.28        9.55      3.93 o 
   3   6  15       53.21       53.36      5.78 o 
   4   6  15       21.65       22.50      4.76 o 
   5   6  15       75.86       58.96      6.51 o 
  -5   7  15        8.08        4.03      7.42 o 
  -4   7  15        4.37        4.42      3.17 o 
  -3   7  15        0.74       -0.20      2.72 o 
  -2   7  15        7.50        3.49      2.99 o 
  -1   7  15       55.47       57.31      5.97 o 
   0   7  15       15.70       12.67      3.22 o 
   1   7  15       53.13       48.24      5.70 o 
   2   7  15        7.78        6.48      2.90 o 
   3   7  15        0.58        1.91      5.59 o 
   4   7  15        4.84        0.63      3.81 o 
   5   7  15        8.53        7.91      4.79 o 
  -4   8  15        4.28        7.73      3.60 o 
  -3   8  15        0.93       -1.35      2.83 o 
  -2   8  15        4.67        1.95      2.61 o 
  -1   8  15        8.01       10.68      3.16 o 
   0   8  15      103.03      106.65     11.09 o 
   1   8  15        7.67        2.48      3.47 o 
   2   8  15        5.13        3.78      2.86 o 
   3   8  15        1.20       -3.47      6.91 o 
   4   8  15        4.24        1.31      3.87 o 
  -3   9  15       32.69       41.64      5.77 o 
  -2   9  15       28.06       26.21      3.89 o 
  -1   9  15       20.70       17.95      4.76 o 
   0   9  15        0.12       -0.33      3.31 o 
   1   9  15       19.82       22.81      4.90 o 
   2   9  15       28.21       22.55      4.05 o 
   3   9  15       34.14       31.93      4.47 o 
  -2  10  15       32.64       38.13      5.98 o 
  -1  10  15        2.52        9.58      4.36 o 
   0  10  15       49.24       47.33      6.23 o 
   1  10  15        2.40        9.55      4.16 o 
   2  10  15       31.61       44.88      6.12 o 
   0   0  16      309.58      295.92     15.64 o 
   1   0  16       17.13       25.20      6.19 o 
   2   0  16       17.43       24.41      3.82 o 
   3   0  16      126.92      127.38      6.44 o 
   4   0  16        7.53        4.66      3.18 o 
   5   0  16        1.73        2.77      3.15 o 
   6   0  16        1.79       -0.66      4.07 o 
  -6   1  16       44.91       44.42      4.87 o 
  -5   1  16       31.24       24.58      4.15 o 
  -4   1  16       20.96       21.51      3.83 o 
  -3   1  16       48.92       45.91      4.49 o 
  -2   1  16       55.95       42.88      4.28 o 
  -1   1  16      163.81      157.31      8.53 o 
   0   1  16       57.59       72.97      6.34 o 
   1   1  16      164.98      157.88      8.30 o 
   2   1  16       59.00       50.76     13.72 o 
   3   1  16       47.51       53.08      4.67 o 
   4   1  16       19.77       22.54      3.86 o 
   5   1  16       31.65       32.96      7.24 o 
   6   1  16       44.88       48.15      6.42 o 
  -6   2  16        9.22        6.30      3.60 o 
  -5   2  16       41.74       45.37      4.79 o 
  -4   2  16       80.35       74.57      5.38 o 
  -3   2  16       24.97       22.99      5.60 o 
  -2   2  16      197.87      205.71      7.78 o 
  -1   2  16       61.69       69.42      6.25 o 
   0   2  16       23.52       27.65      5.77 o 
   1   2  16       61.85       65.86      6.10 o 
   2   2  16      196.63      205.55      9.42 o 
   3   2  16       24.53       27.95      3.91 o 
   4   2  16       79.98       78.34      7.95 o 
   5   2  16       41.78       34.77      5.69 o 
   6   2  16        8.76        3.10      4.06 o 
  -5   3  16       28.60       44.99      6.69 o 
  -4   3  16       13.15       14.54      4.38 o 
  -3   3  16        2.30        4.32      3.88 o 
  -2   3  16      178.35      189.23      7.43 o 
  -1   3  16        2.22        1.45      2.79 o 
   0   3  16      125.32      131.33      7.84 o 
   1   3  16        2.09        0.99      3.62 o 
   2   3  16      171.06      188.41     17.03 o 
   3   3  16        1.85        4.94      3.74 o 
   4   3  16       13.89        4.01      3.94 o 
   5   3  16       27.57       41.47     11.87 o 
  -5   4  16        3.19        0.44      3.13 o 
  -4   4  16       50.20       57.79      5.65 o 
  -3   4  16        0.48        0.29      2.94 o 
  -2   4  16       74.30       83.65      7.52 o 
  -1   4  16        3.09        2.89      2.95 o 
   0   4  16       57.22       72.58     11.35 o 
   1   4  16        2.51        2.28      3.63 o 
   2   4  16       71.80       67.99      6.27 o 
   3   4  16        0.48        0.22      5.10 o 
   4   4  16       49.61       60.92      8.43 o 
   5   4  16        3.58       -0.95      3.88 o 
  -5   5  16       27.31       33.66      8.47 o 
  -4   5  16        6.43        4.40      3.27 o 
  -3   5  16        5.50        0.50      3.16 o 
  -2   5  16       11.63       14.85      3.62 o 
  -1   5  16       37.58       33.60      5.13 o 
   0   5  16       11.49        8.69      3.73 o 
   1   5  16       36.90       35.45      4.97 o 
   2   5  16       12.82       14.73      4.32 o 
   3   5  16        6.35        5.74      3.72 o 
   4   5  16        6.69        5.77      3.90 o 
   5   5  16       28.18       34.02      5.68 o 
  -4   6  16       34.19       31.87      4.49 o 
  -3   6  16       16.99       16.79      5.52 o 
  -2   6  16        0.87        2.31      2.87 o 
  -1   6  16       74.56       82.69      5.32 o 
   0   6  16       16.74       16.62      3.44 o 
   1   6  16       76.63       86.98     10.03 o 
   2   6  16        0.67       -0.11      7.46 o 
   3   6  16       16.62       13.43      6.06 o 
   4   6  16       34.67       44.07      9.70 o 
  -4   7  16       25.51       22.78      4.19 o 
  -3   7  16      103.66       94.83      6.05 o 
  -2   7  16       16.23       19.27      4.76 o 
  -1   7  16       60.96       53.95      4.73 o 
   0   7  16       13.38       10.24      3.87 o 
   1   7  16       61.16       65.46      6.55 o 
   2   7  16       16.06       16.34      4.47 o 
   3   7  16      106.78      103.73      7.69 o 
   4   7  16       26.28       16.10      5.59 o 
  -3   8  16       26.76       32.14      5.41 o 
  -2   8  16       60.54       62.66      6.42 o 
  -1   8  16       14.71       10.90      3.49 o 
   0   8  16        0.47       -1.84      3.17 o 
   1   8  16       13.96       16.28      4.49 o 
   2   8  16       61.39       47.53      5.02 o 
   3   8  16       27.06       24.10      7.71 o 
  -2   9  16       10.50        3.94      3.29 o 
  -1   9  16       30.06       26.65      5.35 o 
   0   9  16        0.64        0.30      3.42 o 
   1   9  16       30.42       33.54      5.69 o 
   2   9  16       11.40       10.72      8.33 o 
   1   0  17       11.27       11.00      5.48 o 
   2   0  17       38.95       34.26     13.74 o 
   3   0  17        0.01       -1.08      3.37 o 
   4   0  17       37.73       38.70      4.64 o 
   5   0  17       65.86       62.28      7.48 o 
  -5   1  17       25.22       17.18      4.00 o 
  -4   1  17       21.58       26.75      4.82 o 
  -3   1  17       18.77       19.32      3.90 o 
  -2   1  17       65.04       60.75      5.14 o 
  -1   1  17        5.66       13.87      4.45 o 
   0   1  17      110.82      103.95      7.46 o 
   1   1  17        5.13        9.12      4.25 o 
   2   1  17       68.02       74.62      6.45 o 
   3   1  17       18.24       15.73      3.75 o 
   4   1  17       19.26       27.76      4.57 o 
   5   1  17       25.08       20.99      5.33 o 
  -5   2  17        0.14        0.70      3.11 o 
  -4   2  17       13.73       11.29      4.08 o 
  -3   2  17       96.24      108.19      6.36 o 
  -2   2  17      170.90      167.62      7.33 o 
  -1   2  17       11.20       15.40      6.91 o 
   0   2  17       45.69       39.14      8.54 o 
   1   2  17       10.34        6.70      3.96 o 
   2   2  17      170.91      170.80      9.01 o 
   3   2  17       97.91       97.31      7.26 o 
   4   2  17       13.26       17.22      7.38 o 
   5   2  17        0.13        1.70      4.10 o 
  -5   3  17        3.82        0.59      3.35 o 
  -4   3  17       52.92       62.93      5.40 o 
  -3   3  17       29.43       24.23      5.94 o 
  -2   3  17        3.93        6.22      3.31 o 
  -1   3  17       62.64       64.15      6.38 o 
   0   3  17        3.55        0.53      4.90 o 
   1   3  17       61.90       71.10      6.41 o 
   2   3  17        4.19       -0.19      3.65 o 
   3   3  17       30.97       17.09      6.30 o 
   4   3  17       53.28       56.07      8.62 o 
   5   3  17        4.10        4.04      4.20 o 
  -4   4  17        6.02        3.67      3.34 o 
  -3   4  17        6.49        8.93      3.48 o 
  -2   4  17       27.47       27.30      4.60 o 
  -1   4  17       65.23       66.54      5.09 o 
   0   4  17      221.02      215.09      9.98 o 
   1   4  17       66.26       56.00      6.05 o 
   2   4  17       26.42       23.41      4.86 o 
   3   4  17        5.76        8.61      5.86 o 
   4   4  17        6.09       -0.87      5.86 o 
  -4   5  17       13.49       13.32      3.95 o 
  -3   5  17       32.29       32.51      4.43 o 
  -2   5  17       32.41       30.73      4.29 o 
  -1   5  17        7.07       10.05      4.30 o 
   0   5  17        7.89       10.97      5.95 o 
   1   5  17        7.10        2.60      3.69 o 
   2   5  17       34.70       35.40      5.23 o 
   3   5  17       32.15       31.32      5.42 o 
   4   5  17       13.50       13.37      4.66 o 
  -4   6  17        4.35        7.69      3.69 o 
  -3   6  17       59.03       63.89      5.50 o 
  -2   6  17       14.93       14.28      3.86 o 
  -1   6  17       18.20       16.61      6.24 o 
   0   6  17        0.21       -5.49      3.66 o 
   1   6  17       18.52       10.17      6.62 o 
   2   6  17       14.99       12.89      4.51 o 
   3   6  17       59.38       64.46      6.64 o 
   4   6  17        4.53        8.60      4.56 o 
  -3   7  17       16.00       16.73      7.44 o 
  -2   7  17      143.46      160.24      9.22 o 
  -1   7  17       31.05       27.26      4.10 o 
   0   7  17       97.31      113.41      8.22 o 
   1   7  17       31.52       40.94      8.87 o 
   2   7  17      142.59      171.03     14.08 o 
   3   7  17       16.19       16.42      5.14 o 
  -2   8  17       14.71       14.32      4.72 o 
  -1   8  17        9.21        5.37      6.46 o 
   0   8  17       30.07       43.76      6.04 o 
   1   8  17       10.46        3.83      3.87 o 
   2   8  17       15.26       12.89      7.24 o 
   0   0  18       10.63       10.82      6.55 o 
   1   0  18        1.12       -0.41      5.18 o 
   2   0  18        0.03       -5.17      3.45 o 
   3   0  18       89.72       93.20      8.11 o 
   4   0  18        1.34        0.87      4.34 o 
  -4   1  18        3.56        1.10      3.33 o 
  -3   1  18        8.36        9.85      3.37 o 
  -2   1  18       21.09       17.14      4.70 o 
  -1   1  18       15.69       10.57      9.81 o 
   0   1  18       58.44       66.22      8.22 o 
   1   1  18       16.01       15.48      4.78 o 
   2   1  18       21.10       18.03      4.99 o 
   3   1  18        8.60       12.33      4.67 o 
   4   1  18        3.15        1.93      3.36 o 
  -4   2  18       40.17       40.67      5.00 o 
  -3   2  18       11.12       13.00      3.89 o 
  -2   2  18       19.86       19.11      4.06 o 
  -1   2  18       44.40       58.27      6.21 o 
   0   2  18        0.78        4.84      4.17 o 
   1   2  18       45.50       47.74      6.13 o 
   2   2  18       20.32       14.11      4.73 o 
   3   2  18       11.14        9.93      4.44 o 
   4   2  18       39.03       28.41      7.64 o 
  -4   3  18       55.21       51.22      6.37 o 
  -3   3  18       26.22       29.59      4.47 o 
  -2   3  18       56.11       66.91      5.49 o 
  -1   3  18        2.45       -1.96      3.91 o 
   0   3  18       42.56       36.67      5.65 o 
   1   3  18        2.21       -3.51      3.65 o 
   2   3  18       55.00       56.09      8.81 o 
   3   3  18       25.62       31.96      8.07 o 
   4   3  18       56.39       52.12      9.38 o 
  -3   4  18       49.59       42.55      5.04 o 
  -2   4  18        9.47       10.98      3.80 o 
  -1   4  18       31.62       39.18      5.85 o 
   0   4  18        0.61        3.71      4.29 o 
   1   4  18       32.12       35.72      5.56 o 
   2   4  18        9.70       10.79      7.06 o 
   3   4  18       48.94       54.77      9.38 o 
  -3   5  18       13.39        7.23      5.97 o 
  -2   5  18       27.16       26.08      4.31 o 
  -1   5  18       38.61       43.59      6.21 o 
   0   5  18       26.26       19.88      4.82 o 
   1   5  18       38.23       42.67      8.33 o 
   2   5  18       27.10       33.74      8.65 o 
   3   5  18       13.87       12.95      4.89 o 
  -2   6  18        6.16        4.84      6.41 o 
  -1   6  18        6.22        5.62      4.32 o 
   0   6  18       18.60       30.01      6.61 o 
   1   6  18        6.09        0.29      6.41 o 
   2   6  18        6.18        9.52      6.95 o 
  -1   7  18       21.26       22.33      5.25 o 
   0   7  18        0.35       -7.96      5.50 o 
   1   7  18       21.58       19.33      8.07 o 
   1   0  19        8.44        8.19      4.82 o 
   2   0  19        2.68        3.09      4.52 o 
   3   0  19        0.01       -0.24      4.14 o 
  -3   1  19        4.79        4.71      3.63 o 
  -2   1  19        4.07        7.21      9.59 o 
  -1   1  19       17.45       20.51      5.99 o 
   0   1  19       10.03        7.91      4.86 o 
   1   1  19       17.45       13.70      5.86 o 
   2   1  19        3.85        0.64      4.24 o 
   3   1  19        4.52        2.27      4.37 o 
  -3   2  19       13.63        9.07      4.00 o 
  -2   2  19       41.95       46.79     11.60 o 
  -1   2  19       15.82       10.78      5.09 o 
   0   2  19        2.70        3.01      4.19 o 
   1   2  19       16.21       19.07      5.30 o 
   2   2  19       42.77       36.38      6.03 o 
   3   2  19       13.88        4.47      4.14 o 
  -2   3  19       30.87       33.72      4.91 o 
  -1   3  19       28.33       31.29      5.71 o 
   0   3  19       33.09       39.13      6.21 o 
   1   3  19       29.01       35.71      5.86 o 
   2   3  19       31.83       42.78      6.21 o 
  -2   4  19       25.63       25.00      4.46 o 
  -1   4  19        4.14        8.65      4.71 o 
   0   4  19       89.45       80.02     13.88 o 
   1   4  19        4.23        6.49      4.67 o 
   2   4  19       23.99       22.80      7.53 o 
  -1   5  19       33.24       40.32      6.16 o 
   0   5  19       20.14       22.52      5.65 o 
   1   5  19       31.70       27.47      8.69 o 
   0   0  20      135.01      151.23     13.61 o 
   1   0  20        9.57       11.54     14.21 o 
  -1   1  20        5.76        4.82      5.00 o 
   0   1  20       32.92       45.91      6.54 o 
   1   1  20        6.02        8.13      9.38 o 
  -1   2  20        1.52        1.05      7.71 o 
   0   2  20       52.35       72.01      8.09 o 
   1   2  20        1.60       -3.97      4.74 o 
                                                 
